# Supplementary material for: Adaptive Riemannian optimization for multi-scale diffeomorphic matching
Source: Nat Commun. 2026 Jun 9;17:4774. doi: 10.1038/s41467-026-72508-3 (PMC13249883; doi:10.1038/s41467-026-72508-3)
Supplement: Supplementary file 4 — Source Data [file 41467_2026_72508_MOESM4_ESM.xlsx]

## Sheet: empire__fissures
Method	Scan Pair	% Error Left Lung	% Error Right Lung	Score (% Error Overall)	Ranking
3_emi_ltsi	01	4.57133	2.8643	3.19846	34
3_emi_ltsi	02	0	0	0	17.5
3_emi_ltsi	03	0.036036	0	0.009409	36
3_emi_ltsi	04	0	0	0	20
3_emi_ltsi	05	0	0	0	18
3_emi_ltsi	06	0.00629	0.024292	0.017243	37
3_emi_ltsi	07	7.02665	4.92665	6.05028	36
3_emi_ltsi	08	4.06327	2.42893	3.09641	37
3_emi_ltsi	09	0.794948	0.058264	0.318787	39
3_emi_ltsi	10	0	0	0	18.5
3_emi_ltsi	11	11.6038	1.73773	5.00014	38
3_emi_ltsi	12	0	0	0	14
3_emi_ltsi	13	1.4247	0.350483	1.04781	38
3_emi_ltsi	14	24.5049	3.11365	13.0639	40
3_emi_ltsi	15	0	0.070968	0.038828	36
3_emi_ltsi	16	0.971136	0.034098	0.259101	32
3_emi_ltsi	17	0.092303	0.01351	0.044089	7.5
3_emi_ltsi	18	25.1397	0.568121	10.2649	39
3_emi_ltsi	19	0.000313	0	0.000139	33
3_emi_ltsi	20	10.325	16.9719	14.4349	44
3_emi_ltsi	21	5.06382	5.55965	5.40124	36
3_emi_ltsi	22	0.815658	0.004501	0.419814	36
3_emi_ltsi	23	3.22581	6.35546	5.10825	38
3_emi_ltsi	24	0	0	0	16.5
3_emi_ltsi	25	0	0	0	16.5
3_emi_ltsi	26	0.010173	0.00902	0.009357	37
3_emi_ltsi	27	0.006947	0.24238	0.148501	35
3_emi_ltsi	28	11.6345	13.1713	12.6219	39
3_emi_ltsi	29	0.002207	0	0.000473	37
3_emi_ltsi	30	0.006012	0	0.002308	32
3_emi_ltsi	Avg	3.71085	1.95017	2.68521	31.25
AliDamo	01	0.160555	1.76788	1.45324	30
AliDamo	02	0	0.000685	0.00043	35
AliDamo	03	0.000563	0	0.000147	30
AliDamo	04	0	0	0	20
AliDamo	05	0	0	0	18
AliDamo	06	0	0.004049	0.002463	1.5
AliDamo	07	0.456459	2.05262	1.19857	26
AliDamo	08	0.566344	0.365701	0.447646	29
AliDamo	09	0	0.00271	0.001752	30
AliDamo	10	0	0	0	18.5
AliDamo	11	1.866	0.215956	0.761575	32
AliDamo	12	0	0	0	14
AliDamo	13	0.210633	0.190804	0.203676	33
AliDamo	14	7.49683	1.81271	4.4567	28
AliDamo	15	0	0.008175	0.004473	31
AliDamo	16	0.121392	0.017049	0.042104	19.5
AliDamo	17	0.198807	0.004503	0.079912	38
AliDamo	18	2.01229	0.570669	1.13958	18
AliDamo	19	0.004232	0.00025	0.002016	38
AliDamo	20	2.05919	5.51552	4.19634	31
AliDamo	21	0.14693	3.16935	2.20378	26
AliDamo	22	0.003337	0	0.001709	21
AliDamo	23	0.424448	0	0.169147	25
AliDamo	24	0	0	0	16.5
AliDamo	25	0	0	0	16.5
AliDamo	26	0.010173	0	0.002977	31
AliDamo	27	0.022436	0.000151	0.009037	28
AliDamo	28	0.189944	3.04303	2.02292	16
AliDamo	29	0	0	0	17.5
AliDamo	30	0	0	0	15
AliDamo	Avg	0.531685	0.624727	0.61334	24.4333
amc_mirl	01	0.064559	3.76177	3.03802	33
amc_mirl	02	0	0	0	17.5
amc_mirl	03	0.001689	0.000199	0.000588	31.5
amc_mirl	04	0	0	0	20
amc_mirl	05	0	0.000591	0.000211	37
amc_mirl	06	0.026735	0.012146	0.017859	38
amc_mirl	07	0.244845	2.96645	1.51022	29
amc_mirl	08	13.6781	0.011467	5.59308	40
amc_mirl	09	0	0	0	10.5
amc_mirl	10	0	0	0	18.5
amc_mirl	11	0.136372	0.015448	0.055434	21
amc_mirl	12	0	0.003171	0.002092	31
amc_mirl	13	0.244275	2.65095	1.08864	39
amc_mirl	14	1.85279	0.582744	1.17351	7
amc_mirl	15	0.007145	0.001392	0.003997	29
amc_mirl	16	3.89803	0.929162	1.64205	36
amc_mirl	17	2.54899	0.045033	1.01681	43
amc_mirl	18	6.06546	0.304983	2.57827	24
amc_mirl	19	0.002038	0.0005	0.001182	37
amc_mirl	20	0.445104	4.41018	2.89682	28
amc_mirl	21	4.23542	7.75022	6.62734	38
amc_mirl	22	2.11868	0.010003	1.08964	42
amc_mirl	23	12.7759	0.168729	5.19283	39
amc_mirl	24	0	0	0	16.5
amc_mirl	25	5.19216	0.00022	1.92553	42
amc_mirl	26	0.007266	0	0.002127	19
amc_mirl	27	0.008656	0.001737	0.004496	26
amc_mirl	28	1.5328	5.50681	4.08592	27
amc_mirl	29	0	0	0	17.5
amc_mirl	30	0.267414	0.001803	0.103763	38.5
amc_mirl	Avg	1.84515	0.97119	1.32168	29.1833
ants_registration_bspline_syn	01	0	0.005329	0.004286	10
ants_registration_bspline_syn	02	0	0	0	17.5
ants_registration_bspline_syn	03	0	0	0	15
ants_registration_bspline_syn	04	0	0	0	20
ants_registration_bspline_syn	05	0	0	0	18
ants_registration_bspline_syn	06	0.004718	0.006073	0.005542	31.5
ants_registration_bspline_syn	07	0.022385	0.661012	0.319307	9
ants_registration_bspline_syn	08	0.001801	0.003316	0.002697	15
ants_registration_bspline_syn	09	0	0	0	10.5
ants_registration_bspline_syn	10	0	0	0	18.5
ants_registration_bspline_syn	11	0.015418	0	0.005098	3.5
ants_registration_bspline_syn	12	0	0	0	14
ants_registration_bspline_syn	13	0.102391	0.010826	0.070266	10
ants_registration_bspline_syn	14	1.93865	0.578879	1.21138	8
ants_registration_bspline_syn	15	0	0.000174	9.5e-05	17.5
ants_registration_bspline_syn	16	0	0	0	3
ants_registration_bspline_syn	17	0.106504	0.004503	0.044089	7.5
ants_registration_bspline_syn	18	0.144014	0.009656	0.062679	3
ants_registration_bspline_syn	19	0.000157	0	7e-05	29
ants_registration_bspline_syn	20	0.009837	0.23404	0.148467	3
ants_registration_bspline_syn	21	0.110454	0.276382	0.223373	7
ants_registration_bspline_syn	22	0	0	0	7
ants_registration_bspline_syn	23	0	0.056243	0.033829	8
ants_registration_bspline_syn	24	0	0	0	16.5
ants_registration_bspline_syn	25	0	0	0	16.5
ants_registration_bspline_syn	26	0.005813	0	0.001701	11
ants_registration_bspline_syn	27	0.000569	0	0.000227	14
ants_registration_bspline_syn	28	0.000473	0.698736	0.449075	4
ants_registration_bspline_syn	29	0	0	0	17.5
ants_registration_bspline_syn	30	0	0	0	15
ants_registration_bspline_syn	Avg	0.082106	0.084839	0.086073	12.6667
ants_registration_gaussian_syn	01	0.000561	0.027055	0.021869	14
ants_registration_gaussian_syn	02	0	0	0	17.5
ants_registration_gaussian_syn	03	0	0	0	15
ants_registration_gaussian_syn	04	0	0	0	20
ants_registration_gaussian_syn	05	0	0	0	18
ants_registration_gaussian_syn	06	0	0.006073	0.003695	6.5
ants_registration_gaussian_syn	07	0.217153	1.31459	0.727392	17
ants_registration_gaussian_syn	08	0.013808	0.056782	0.039231	20
ants_registration_gaussian_syn	09	0	0	0	10.5
ants_registration_gaussian_syn	10	0	0	0	18.5
ants_registration_gaussian_syn	11	0.299237	0.078851	0.151726	25
ants_registration_gaussian_syn	12	0.069637	0.273034	0.203791	37
ants_registration_gaussian_syn	13	0.151392	0.039243	0.112045	27
ants_registration_gaussian_syn	14				44
ants_registration_gaussian_syn	15	0	0.001565	0.000857	25
ants_registration_gaussian_syn	16	0.094416	0	0.022671	15.5
ants_registration_gaussian_syn	17	0.149105	0	0.057867	28
ants_registration_gaussian_syn	18				44
ants_registration_gaussian_syn	19	0	0	0	13.5
ants_registration_gaussian_syn	20	5.94463	5.07187	5.40498	33
ants_registration_gaussian_syn	21	0.257725	1.27325	0.948817	22
ants_registration_gaussian_syn	22	0	0.005002	0.002441	22
ants_registration_gaussian_syn	23	0.042445	0.028122	0.033829	8
ants_registration_gaussian_syn	24				44
ants_registration_gaussian_syn	25	0	0	0	16.5
ants_registration_gaussian_syn	26	0.008719	0	0.002552	25.5
ants_registration_gaussian_syn	27	0.002733	0	0.00109	23
ants_registration_gaussian_syn	28	0.104666	5.21152	3.38559	23
ants_registration_gaussian_syn	29	0	0	0	17.5
ants_registration_gaussian_syn	30	0.033844	0	0.012992	35
ants_registration_gaussian_syn	Avg	0.273706	0.495813	0.412349	22.85
asclepios1	01	0.029192	5.95106	4.79182	35
asclepios1	02	0	0	0	17.5
asclepios1	03	0	0	0	15
asclepios1	04	0	0	0	20
asclepios1	05	0	0	0	18
asclepios1	06	0	0.008097	0.004927	27
asclepios1	07	0.24046	2.15274	1.12955	25
asclepios1	08	0	0.05844	0.034573	19
asclepios1	09	0	0	0	10.5
asclepios1	10	0	0	0	18.5
asclepios1	11	0.019761	0	0.006534	9
asclepios1	12	0	0	0	14
asclepios1	13	0.079719	0.021652	0.059346	1
asclepios1	14	5.68322	13.0979	9.64895	36
asclepios1	15	0	0	0	8
asclepios1	16	2.2525	2.26323	2.26066	39
asclepios1	17	0.149105	0	0.057867	28
asclepios1	18	10.8185	0.097503	4.3284	32
asclepios1	19	0	0	0	13.5
asclepios1	20	4.17361	6.15747	5.40029	32
asclepios1	21	1.01624	5.79778	4.27022	32
asclepios1	22	0.011918	0.000667	0.006427	25
asclepios1	23	0.127334	0.028122	0.067659	15.5
asclepios1	24	0.004713	0	0.000863	36
asclepios1	25	0	0	0	16.5
asclepios1	26	0.007266	0.001203	0.002977	31
asclepios1	27	0	0	0	4.5
asclepios1	28	0.89865	7.67293	5.25082	30
asclepios1	29	0	0	0	17.5
asclepios1	30	0	0	0	15
asclepios1	Avg	0.850406	1.44363	1.24406	21.3667
asclepios2	01	0.000561	0.681164	0.547931	26
asclepios2	02	0	0	0	17.5
asclepios2	03	0	0	0	15
asclepios2	04	0	0	0	20
asclepios2	05	0	0	0	18
asclepios2	06	0	0.007085	0.004311	17.5
asclepios2	07	0.073153	1.92833	0.935694	23
asclepios2	08	0.005603	0.000553	0.002615	14
asclepios2	09	0	0	0	10.5
asclepios2	10	0	0	0	18.5
asclepios2	11	0.051031	0.001716	0.018023	16
asclepios2	12	0	9.6e-05	6.3e-05	28
asclepios2	13	0.079719	0.100138	0.086883	18
asclepios2	14	5.23457	0.648801	2.78189	18
asclepios2	15	0	0	0	8
asclepios2	16	0.080928	0.025573	0.038865	18
asclepios2	17	0.127805	0.004503	0.052356	18
asclepios2	18	0.247498	0.001073	0.098321	7
asclepios2	19	0	0	0	13.5
asclepios2	20	1.42004	3.48203	2.69502	27
asclepios2	21	0.035454	0.653106	0.455785	13
asclepios2	22	0.000953	0.022841	0.011634	26
asclepios2	23	0	0.168729	0.101489	21
asclepios2	24	0	0	0	16.5
asclepios2	25	0	0	0	16.5
asclepios2	26	0.011626	0	0.003403	34
asclepios2	27	0.001481	0.02908	0.018075	29
asclepios2	28	1.19074	5.72612	4.10452	28
asclepios2	29	0	0	0	17.5
asclepios2	30	0	0	0	15
asclepios2	Avg	0.285372	0.449365	0.398563	18.9333
brno	01	0.158871	1.48039	1.22169	29
brno	02	6.61103	8.11481	7.5551	43
brno	03	8.13288	0.778303	2.69849	42
brno	04	0	0.007849	0.004214	42
brno	05	0.038327	0.002658	0.025601	39
brno	06	0	0.007085	0.004311	17.5
brno	07	0.945686	4.04362	2.38603	32
brno	08	0.007204	0.123788	0.076174	23
brno	09	12.3512	7.61419	9.23894	44
brno	10	0	0	0	18.5
brno	11	1.31378	0.022743	0.44965	27
brno	12	0.040591	0.006823	0.018319	33
brno	13	0.173333	0.148854	0.164745	32
brno	14	12.2567	2.19728	6.87646	30
brno	15	0.223378	0	0.101163	38
brno	16	0.458592	2.92814	2.33515	40
brno	17	0.134905	0	0.052356	18
brno	18	9.56829	0.644568	4.16618	30
brno	19	0.477113	0.150611	0.295397	41
brno	20	3.0035	7.7044	5.91019	35
brno	21	4.03292	5.48331	5.01995	33
brno	22	1.14348	0.636537	0.896091	39
brno	23	0.042445	0.112486	0.084574	19.5
brno	24	0	0	0	16.5
brno	25	3.18159	5.36199	4.61012	43
brno	26	0.011626	0	0.003403	34
brno	27	0.090883	0.406208	0.280472	36
brno	28	1.66505	2.69529	2.32693	17
brno	29	0	0	0	17.5
brno	30	0.041637	0.001387	0.016838	36
brno	Avg	2.2035	1.68911	1.89395	31.5167
cms	01	0	0.012434	0.01	12
cms	02	0	0	0	17.5
cms	03	0	0	0	15
cms	04	0	0	0	20
cms	05	0	0	0	18
cms	06	0	0.006073	0.003695	6.5
cms	07	0.069	0.120836	0.0931	6
cms	08	0.009406	0.013678	0.011933	16
cms	09	0	0	0	10.5
cms	10	0	0	0	18.5
cms	11	0.015852	0.000429	0.005529	5.5
cms	12	0	0	0	14
cms	13	0.095077	0.012179	0.065993	7
cms	14	2.9715	0.048489	1.40814	11
cms	15	0	0	0	8
cms	16	0	0	0	3
cms	17	0.113604	0.004503	0.046845	11
cms	18	0.212318	0.025348	0.099133	8
cms	19	0	0	0	13.5
cms	20	0.049406	0.355061	0.238401	5
cms	21	0.086249	0.26902	0.21063	6
cms	22	0	0	0	7
cms	23	0	0.056243	0.033829	8
cms	24	0	0	0	16.5
cms	25	0	0	0	16.5
cms	26	0.007266	0	0.002127	19
cms	27	0	0	0	4.5
cms	28	0.000315	1.34975	0.867266	7
cms	29	0	0	0	17.5
cms	30	0	0	0	15
cms	Avg	0.121	0.075801	0.103221	11.4333
deeds_mind	01	0.002246	0.039626	0.032309	15
deeds_mind	02	0	0	0	17.5
deeds_mind	03	0	0	0	15
deeds_mind	04	0	0	0	20
deeds_mind	05	0	0	0	18
deeds_mind	06	0	0.006073	0.003695	6.5
deeds_mind	07	0.091153	0.018325	0.057292	4
deeds_mind	08	0.020412	0.011881	0.015366	17
deeds_mind	09	0	0	0	10.5
deeds_mind	10	0	0	0	18.5
deeds_mind	11	0.087296	0.002897	0.030805	18
deeds_mind	12	0	0	0	14
deeds_mind	13	0.090689	0.029771	0.069316	9
deeds_mind	14	0.425828	0.060435	0.230399	2
deeds_mind	15	0	0.000174	9.5e-05	17.5
deeds_mind	16	0	0.008524	0.006478	9
deeds_mind	17	0.127805	0.004503	0.052356	18
deeds_mind	18	0.715544	0.015692	0.291878	12
deeds_mind	19	0.000313	0	0.000139	33
deeds_mind	20	0.072656	0.875854	0.569295	7
deeds_mind	21	0.073636	0.228211	0.178829	5
deeds_mind	22	0	0	0	7
deeds_mind	23	0	0.112486	0.067659	15.5
deeds_mind	24	0	0	0	16.5
deeds_mind	25	0	0	0	16.5
deeds_mind	26	0.008719	0	0.002552	25.5
deeds_mind	27	0.000228	0	9.1e-05	12
deeds_mind	28	0.018758	1.3422	0.869013	8
deeds_mind	29	0	0	0	17.5
deeds_mind	30	0	0	0	15
deeds_mind	Avg	0.057843	0.091888	0.082586	14
diku	01	0.17459	0.0179	0.048573	18
diku	02	0	0	0	17.5
diku	03	0.015203	0	0.003969	35
diku	04	0	0	0	20
diku	05	0	0	0	18
diku	06	0	0.007085	0.004311	17.5
diku	07	0.611073	0.920477	0.754927	20
diku	08	0.093457	0.072809	0.081241	25
diku	09	0	0.000339	0.000219	24
diku	10	0	0	0	18.5
diku	11	0.800645	0.006866	0.269345	26
diku	12	0	0.057375	0.037842	35
diku	13	0.134571	0.066308	0.110621	25
diku	14	5.29557	1.03882	3.01887	21
diku	15	0	0	0	8
diku	16	0.148368	0.485892	0.404845	33
diku	17	0.142005	0	0.055112	23
diku	18	12.183	0.493686	5.10668	33
diku	19	0	0	0	13.5
diku	20	14.2453	7.22431	9.90405	40
diku	21	0.090681	0.869155	0.620456	17
diku	22	0.655959	0.162552	0.415176	35
diku	23	0.382003	4.33071	2.7571	34
diku	24	0	0	0	16.5
diku	25	0	0	0	16.5
diku	26	0.008719	0	0.002552	25.5
diku	27	0.000456	0.000831	0.000681	21
diku	28	0.887143	13.2922	8.85684	34
diku	29	0	0	0	17.5
diku	30	0	0	0	15
diku	Avg	1.19562	0.968244	1.08178	23.4333
dirboost_drop	01	0.118451	0.098519	0.102421	20
dirboost_drop	02	0	0	0	17.5
dirboost_drop	03	0.005631	0	0.00147	34
dirboost_drop	04	0	0	0	20
dirboost_drop	05	0.000164	0	0.000105	36
dirboost_drop	06	0	0.008097	0.004927	27
dirboost_drop	07	0.785072	0.336481	0.576505	15
dirboost_drop	08	0.274567	0.221327	0.243071	26
dirboost_drop	09	0	0.03602	0.023281	33
dirboost_drop	10	0	0	0	18.5
dirboost_drop	11	0.465794	1.04191	0.851405	33
dirboost_drop	12	0	0.009707	0.006402	32
dirboost_drop	13	0.170408	0.112317	0.150027	31
dirboost_drop	14	8.59049	0.206253	4.10622	26
dirboost_drop	15	0	0.014785	0.008089	32
dirboost_drop	16	0.026976	0.021311	0.022671	15.5
dirboost_drop	17	0.156206	0	0.060623	31.5
dirboost_drop	18	3.82151	0.331538	1.7088	22
dirboost_drop	19	0.000157	0	7e-05	29
dirboost_drop	20	0.766357	2.60811	1.90516	18
dirboost_drop	21	0.173521	0.812342	0.608258	16
dirboost_drop	22	0.068011	0.016672	0.042958	27
dirboost_drop	23	0.08489	0.056243	0.067659	15.5
dirboost_drop	24	0	0.000792	0.000647	35
dirboost_drop	25	0	0.00011	6.9e-05	33
dirboost_drop	26	0.00436	0	0.001276	4.5
dirboost_drop	27	0.016286	0.020167	0.018619	30
dirboost_drop	28	0.055486	1.76583	1.15431	10
dirboost_drop	29	0	0	0	17.5
dirboost_drop	30	0	0	0	15
dirboost_drop	Avg	0.519478	0.257284	0.388835	24.0167
drop	01	5.56217	10.2355	9.32066	37
drop	02	0	0	0	17.5
drop	03	0.003378	0	0.000882	33
drop	04	0	0	0	20
drop	05	0	0	0	18
drop	06	0	0.007085	0.004311	17.5
drop	07	6.08512	7.44853	6.71902	37
drop	08	4.73508	6.6767	5.88372	42
drop	09	0	0.009936	0.006422	32
drop	10	0	0	0	18.5
drop	11	13.8807	0.726933	5.07647	39
drop	12	0	0	0	14
drop	13	0.110436	0.048716	0.088782	19
drop	14	14.8193	2.95904	8.47591	35
drop	15	0	0.004522	0.002474	28
drop	16	0.053952	0	0.012955	12.5
drop	17	0.142005	0.004503	0.057867	28
drop	18	16.5227	1.46832	7.40931	36
drop	19	0	0	0	13.5
drop	20	14.9943	8.16447	10.7712	41
drop	21	6.12744	7.71101	7.20511	39
drop	22	0.229935	0.001334	0.118378	31
drop	23	1.65535	0.112486	0.727334	27
drop	24	0	0	0	16.5
drop	25	0	0	0	16.5
drop	26	0.005813	0	0.001701	11
drop	27	0.000569	0.105744	0.063806	34
drop	28	9.01456	11.5027	10.6131	35
drop	29	0	0	0	17.5
drop	30	0	0	0	15
drop	Avg	3.13143	1.90625	2.41865	26.0333
elastix	01	0	0.004782	0.003846	8
elastix	02	0	0	0	17.5
elastix	03	0	0	0	15
elastix	04	0	0	0	20
elastix	05	0	0	0	18
elastix	06	0	0.006073	0.003695	6.5
elastix	07	0.244614	1.89965	1.0141	24
elastix	08	0.050431	0.590343	0.369837	27
elastix	09	0	0.002145	0.001387	28
elastix	10	0	0	0	18.5
elastix	11	0.429095	0	0.141889	24
elastix	12	0	0	0	14
elastix	13	0.103854	0.024358	0.075963	14
elastix	14	6.27752	1.27178	3.60022	25
elastix	15	0	0	0	8
elastix	16	0	0.012787	0.009716	11
elastix	17	0.134905	0.004503	0.055112	23
elastix	18	6.92008	0.029774	2.74893	25
elastix	19	0	0	0	13.5
elastix	20	0.681852	3.03962	2.13972	22
elastix	21	0.078067	0.541721	0.393598	11
elastix	22	0	0	0	7
elastix	23	0	0	0	2.5
elastix	24	0	0	0	16.5
elastix	25	0	0	0	16.5
elastix	26	0.007266	0	0.002127	19
elastix	27	0	0.000227	0.000136	13
elastix	28	0.052806	6.55838	4.23234	29
elastix	29	0	0	0	17.5
elastix	30	0	0	0	15
elastix	Avg	0.49935	0.466205	0.493087	16.9667
elastix_smooth	01	0	0.003826	0.003077	7
elastix_smooth	02	0	0	0	17.5
elastix_smooth	03	0	0	0	15
elastix_smooth	04	0	0	0	20
elastix_smooth	05	0	0	0	18
elastix_smooth	06	0	0.007085	0.004311	17.5
elastix_smooth	07	0	0.833103	0.387341	13
elastix_smooth	08	0.002401	0.047664	0.029178	18
elastix_smooth	09	0	0	0	10.5
elastix_smooth	10	0	0	0	18.5
elastix_smooth	11	0.045819	0	0.015151	14
elastix_smooth	12	0	0	0	14
elastix_smooth	13	0.114824	0.024358	0.083085	17
elastix_smooth	14	4.79581	0.927611	2.72692	17
elastix_smooth	15	0	0	0	8
elastix_smooth	16	0	0	0	3
elastix_smooth	17	0.163306	0.004503	0.066134	34.5
elastix_smooth	18	3.64767	0.002682	1.44112	21
elastix_smooth	19	0	0	0	13.5
elastix_smooth	20	0.08294	2.01776	1.27929	15
elastix_smooth	21	0.10534	0.346958	0.269768	10
elastix_smooth	22	0	0	0	7
elastix_smooth	23	0	0	0	2.5
elastix_smooth	24	0	0	0	16.5
elastix_smooth	25	0	0	0	16.5
elastix_smooth	26	0.007266	0	0.002127	19
elastix_smooth	27	0.000114	0	4.5e-05	10
elastix_smooth	28	0.020965	4.65166	2.99598	20
elastix_smooth	29	0	0	0	17.5
elastix_smooth	30	0	0	0	15
elastix_smooth	Avg	0.299549	0.295574	0.310118	14.8667
hpc	01	0	0.167661	0.13484	21
hpc	02	0	0	0	17.5
hpc	03	0	0	0	15
hpc	04	0	0	0	20
hpc	05	0	0	0	18
hpc	06	0	0.007085	0.004311	17.5
hpc	07	0.293998	0.458911	0.370672	11
hpc	08	0.106665	0.022243	0.056722	22
hpc	09	0	0	0	10.5
hpc	10	0	0	0	18.5
hpc	11	0.010206	0.02564	0.020536	17
hpc	12	0	0	0	14
hpc	13	0.145541	0.050069	0.112045	27
hpc	14	1.84815	0.66022	1.21279	9
hpc	15	0	0	0	8
hpc	16	0.121392	0.1918	0.174893	29
hpc	17	0.134905	0.004503	0.055112	23
hpc	18	1.31649	0.345888	0.728923	16
hpc	19	0	0	0	13.5
hpc	20	0.122957	1.40424	0.915207	14
hpc	21	0.103635	0.932689	0.667831	18
hpc	22	0.008581	0.000834	0.0048	23
hpc	23	0.212224	0.112486	0.152233	24
hpc	24	0	0	0	16.5
hpc	25	0	0	0	16.5
hpc	26	0.00436	0	0.001276	4.5
hpc	27	0.001594	0	0.000636	19.5
hpc	28	0.00599	1.38036	0.888964	9
hpc	29	0	0	0	17.5
hpc	30	0	0	0	15
hpc	Avg	0.14789	0.192154	0.183393	16.8333
icg_lbi_graz_anisotropic_optical_flow	01	12.937	16.3721	15.6997	39
icg_lbi_graz_anisotropic_optical_flow	02				44
icg_lbi_graz_anisotropic_optical_flow	03	0	0	0	15
icg_lbi_graz_anisotropic_optical_flow	04	0	0	0	20
icg_lbi_graz_anisotropic_optical_flow	05	0	0	0	18
icg_lbi_graz_anisotropic_optical_flow	06	0	0.008097	0.004927	27
icg_lbi_graz_anisotropic_optical_flow	07	7.46972	7.6023	7.53136	39
icg_lbi_graz_anisotropic_optical_flow	08	2.1339	4.56014	3.56923	38
icg_lbi_graz_anisotropic_optical_flow	09	0	0	0	10.5
icg_lbi_graz_anisotropic_optical_flow	10	0	0	0	18.5
icg_lbi_graz_anisotropic_optical_flow	11	6.78735	0.090652	2.30505	34
icg_lbi_graz_anisotropic_optical_flow	12	0	0	0	14
icg_lbi_graz_anisotropic_optical_flow	13	0.088495	0.021652	0.065043	6
icg_lbi_graz_anisotropic_optical_flow	14	8.98258	8.01909	8.46726	34
icg_lbi_graz_anisotropic_optical_flow	15	0	0	0	8
icg_lbi_graz_anisotropic_optical_flow	16	3.46641	1.6239	2.06633	37
icg_lbi_graz_anisotropic_optical_flow	17	0.120704	0.004503	0.0496	14
icg_lbi_graz_anisotropic_optical_flow	18	14.9589	1.60766	6.87654	34
icg_lbi_graz_anisotropic_optical_flow	19	0	0	0	13.5
icg_lbi_graz_anisotropic_optical_flow	20	10.7567	6.19915	7.93865	38
icg_lbi_graz_anisotropic_optical_flow	21	12.3838	18.8657	16.7949	43
icg_lbi_graz_anisotropic_optical_flow	22	0.261716	0	0.133999	32
icg_lbi_graz_anisotropic_optical_flow	23	10.9083	12.8796	12.094	42
icg_lbi_graz_anisotropic_optical_flow	24	0	0	0	16.5
icg_lbi_graz_anisotropic_optical_flow	25	0	0	0	16.5
icg_lbi_graz_anisotropic_optical_flow	26	0.005813	5.58749	3.95386	44
icg_lbi_graz_anisotropic_optical_flow	27	0.000683	2.1031	1.26476	39
icg_lbi_graz_anisotropic_optical_flow	28	5.37346	17.8127	13.3651	40
icg_lbi_graz_anisotropic_optical_flow	29	0	0	0	17.5
icg_lbi_graz_anisotropic_optical_flow	30	0	2.9899	1.84217	41
icg_lbi_graz_anisotropic_optical_flow	Avg	3.33226	3.66716	3.58698	27.7667
imi_lubeck_diffeomorph	01	0	0.001503	0.001209	2.5
imi_lubeck_diffeomorph	02	0	0	0	17.5
imi_lubeck_diffeomorph	03	0	0	0	15
imi_lubeck_diffeomorph	04	0	0	0	20
imi_lubeck_diffeomorph	05	0	0	0	18
imi_lubeck_diffeomorph	06	0	0.008097	0.004927	27
imi_lubeck_diffeomorph	07	0.001154	0.707221	0.329432	10
imi_lubeck_diffeomorph	08	0	0.000414	0.000245	9.5
imi_lubeck_diffeomorph	09	0	0	0	10.5
imi_lubeck_diffeomorph	10	0	0	0	18.5
imi_lubeck_diffeomorph	11	0.02519	0	0.00833	10
imi_lubeck_diffeomorph	12	0	0	0	14
imi_lubeck_diffeomorph	13	0.089958	0.016239	0.064094	4.5
imi_lubeck_diffeomorph	14	3.90638	0.375437	2.01787	13
imi_lubeck_diffeomorph	15	0	0	0	8
imi_lubeck_diffeomorph	16	0.013488	0.051146	0.042104	19.5
imi_lubeck_diffeomorph	17	0.106504	0.004503	0.044089	7.5
imi_lubeck_diffeomorph	18	0.138871	0.037955	0.07778	5
imi_lubeck_diffeomorph	19	0	0	0	13.5
imi_lubeck_diffeomorph	20	1.24164	2.42264	1.97189	20
imi_lubeck_diffeomorph	21	2.46339	2.91057	2.76771	30
imi_lubeck_diffeomorph	22	0	0	0	7
imi_lubeck_diffeomorph	23	0	0	0	2.5
imi_lubeck_diffeomorph	24	0	0	0	16.5
imi_lubeck_diffeomorph	25	0	0	0	16.5
imi_lubeck_diffeomorph	26	0.005813	0	0.001701	11
imi_lubeck_diffeomorph	27	0	7.6e-05	4.5e-05	10
imi_lubeck_diffeomorph	28	0.004256	5.32522	3.42274	24
imi_lubeck_diffeomorph	29	0	0	0	17.5
imi_lubeck_diffeomorph	30	0	0	0	15
imi_lubeck_diffeomorph	Avg	0.266555	0.395367	0.358472	13.7833
imi_lubeck_feature_based	01	0.034806	1.18824	0.962451	28
imi_lubeck_feature_based	02	0.002306	0	0.000859	37
imi_lubeck_feature_based	03	0.002252	0	0.000588	31.5
imi_lubeck_feature_based	04	0	0	0	20
imi_lubeck_feature_based	05	0	0	0	18
imi_lubeck_feature_based	06	0.045606	0.006073	0.021553	39
imi_lubeck_feature_based	07	1.37376	1.56741	1.4638	28
imi_lubeck_feature_based	08	1.01362	0.301182	0.592148	30
imi_lubeck_feature_based	09	0	0.000339	0.000219	24
imi_lubeck_feature_based	10	0	0	0	18.5
imi_lubeck_feature_based	11	1.43712	0.002789	0.47708	28
imi_lubeck_feature_based	12	0.499564	2.28567	1.67762	39
imi_lubeck_feature_based	13	0.222334	0.336951	0.262547	35
imi_lubeck_feature_based	14	3.76094	2.4782	3.07487	22
imi_lubeck_feature_based	15	0.000841	0.000348	0.000571	23
imi_lubeck_feature_based	16	0.579984	0.40491	0.446949	34
imi_lubeck_feature_based	17	0.113604	0.009007	0.0496	14
imi_lubeck_feature_based	18	8.39457	0.316785	3.50456	28
imi_lubeck_feature_based	19	0.000784	0	0.000348	35
imi_lubeck_feature_based	20	3.47052	4.50084	4.1076	30
imi_lubeck_feature_based	21	2.06078	2.47415	2.34209	27
imi_lubeck_feature_based	22	0.133798	2.06249	1.075	41
imi_lubeck_feature_based	23	2.54669	4.27447	3.58593	36
imi_lubeck_feature_based	24	0.008247	0	0.00151	37
imi_lubeck_feature_based	25	0.000186	0.003517	0.002282	38
imi_lubeck_feature_based	26	0.042144	0	0.012334	38
imi_lubeck_feature_based	27	0.003644	0.092904	0.057312	33
imi_lubeck_feature_based	28	1.25742	3.12848	2.45949	18
imi_lubeck_feature_based	29	0	0.003006	0.002363	38
imi_lubeck_feature_based	30	0.019817	0	0.007607	34
imi_lubeck_feature_based	Avg	0.900845	0.847925	0.872976	30.0667
imperial_lbreg	01	11.3315	13.5349	13.1035	38
imperial_lbreg	02	0.021218	0.834319	0.531419	39
imperial_lbreg	03	7.07235	0.017806	1.85966	41
imperial_lbreg	04	5.56644	5.56104	5.56354	44
imperial_lbreg	05	3.01274	0.838904	2.23716	41
imperial_lbreg	06	0	0.097167	0.059118	41
imperial_lbreg	07	7.72057	13.0407	10.1941	42
imperial_lbreg	08	2.86334	4.60435	3.8933	39
imperial_lbreg	09	4.23518	0.902519	2.0811	41
imperial_lbreg	10	13.0804	18.9867	15.2618	44
imperial_lbreg	11	8.97126	12.0461	11.0293	42
imperial_lbreg	12	17.7009	14.8279	15.8059	44
imperial_lbreg	13	0.446131	0.251698	0.377916	37
imperial_lbreg	14	11.1158	28.857	20.6046	43
imperial_lbreg	15	17.7668	15.1369	16.3279	43
imperial_lbreg	16	0	0	0	3
imperial_lbreg	17	0.071003	0.045033	0.055112	23
imperial_lbreg	18	2.29908	24.8743	15.9653	41
imperial_lbreg	19	0.312851	0.129131	0.2106	39
imperial_lbreg	20	1.30737	2.70219	2.16974	23
imperial_lbreg	21	5.4879	22.1362	16.8175	44
imperial_lbreg	22	11.4087	0.994485	6.32658	44
imperial_lbreg	23	23.5144	28.4871	26.5054	44
imperial_lbreg	24	5.88859	1.89218	2.62394	43
imperial_lbreg	25	5.48624	16.2679	12.2698	44
imperial_lbreg	26	0.308086	0.020445	0.104631	42
imperial_lbreg	27	9.97371	16.7891	14.0715	44
imperial_lbreg	28	22.9108	11.8424	15.7998	41
imperial_lbreg	29	10.339	9.62403	9.77712	44
imperial_lbreg	30	10.8887	4.34259	6.85544	42
imperial_lbreg	Avg	7.37003	8.9895	8.28276	39.3333
iowa_sstvd_ssvmd_laplacian	01	0.02021	0.062992	0.054617	19
iowa_sstvd_ssvmd_laplacian	02	0	0	0	17.5
iowa_sstvd_ssvmd_laplacian	03	0	0	0	15
iowa_sstvd_ssvmd_laplacian	04	0	0	0	20
iowa_sstvd_ssvmd_laplacian	05	0	0	0	18
iowa_sstvd_ssvmd_laplacian	06	0.001573	0.007085	0.004927	27
iowa_sstvd_ssvmd_laplacian	07	0.028154	0.054974	0.040623	2
iowa_sstvd_ssvmd_laplacian	08	0.004603	0.001105	0.002534	13
iowa_sstvd_ssvmd_laplacian	09	0	0	0	10.5
iowa_sstvd_ssvmd_laplacian	10	0	0	0	18.5
iowa_sstvd_ssvmd_laplacian	11	0.00608	0	0.002011	1
iowa_sstvd_ssvmd_laplacian	12	0	0	0	14
iowa_sstvd_ssvmd_laplacian	13	0.102391	0.043303	0.08166	16
iowa_sstvd_ssvmd_laplacian	14	0.770651	0.243674	0.4888	4
iowa_sstvd_ssvmd_laplacian	15	0	0.000522	0.000286	20
iowa_sstvd_ssvmd_laplacian	16	0.242784	0.021311	0.074492	23.5
iowa_sstvd_ssvmd_laplacian	17	0.120704	0	0.046845	11
iowa_sstvd_ssvmd_laplacian	18	0.046496	0.115609	0.088335	6
iowa_sstvd_ssvmd_laplacian	19	0	0	0	13.5
iowa_sstvd_ssvmd_laplacian	20	0.113344	1.21325	0.793447	12
iowa_sstvd_ssvmd_laplacian	21	11.6559	0.40009	3.99599	31
iowa_sstvd_ssvmd_laplacian	22	0	0	0	7
iowa_sstvd_ssvmd_laplacian	23	0.042445	0.871766	0.541272	26
iowa_sstvd_ssvmd_laplacian	24	0.002356	0	0.000431	33.5
iowa_sstvd_ssvmd_laplacian	25	0	0	0	16.5
iowa_sstvd_ssvmd_laplacian	26	0.008719	0	0.002552	25.5
iowa_sstvd_ssvmd_laplacian	27	0.003417	0.002115	0.002634	25
iowa_sstvd_ssvmd_laplacian	28	0.004571	1.0056	0.647688	5
iowa_sstvd_ssvmd_laplacian	29	0.034576	0.016435	0.020319	40
iowa_sstvd_ssvmd_laplacian	30	0	0	0	15
iowa_sstvd_ssvmd_laplacian	Avg	0.440299	0.135328	0.229649	16.8667
isi_umcu	01	0	0.002323	0.001868	4
isi_umcu	02	0	0	0	17.5
isi_umcu	03	0	0	0	15
isi_umcu	04	0	0	0	20
isi_umcu	05	0	0	0	18
isi_umcu	06	0.001573	0.006073	0.004311	17.5
isi_umcu	07	0.000231	1.24262	0.577863	16
isi_umcu	08	0	0	0	4
isi_umcu	09	0	0	0	10.5
isi_umcu	10	0	0	0	18.5
isi_umcu	11	0.09381	0	0.03102	19
isi_umcu	12	0	0	0	14
isi_umcu	13	0.083375	0.028417	0.064094	4.5
isi_umcu	14	8.18324	1.16355	4.42879	27
isi_umcu	15				44
isi_umcu	16	0	0	0	3
isi_umcu	17	0.142005	0.004503	0.057867	28
isi_umcu	18	0.202031	0.040906	0.104491	9
isi_umcu	19	0	0	0	13.5
isi_umcu	20	0.319465	2.53911	1.69193	17
isi_umcu	21	0.159885	0.748008	0.56012	14
isi_umcu	22	0	0	0	7
isi_umcu	23	0.042445	0.028122	0.033829	8
isi_umcu	24	0	0	0	16.5
isi_umcu	25	0	0	0	16.5
isi_umcu	26	0.008719	0	0.002552	25.5
isi_umcu	27	0	0	0	4.5
isi_umcu	28	0.005044	4.22908	2.7188	19
isi_umcu	29	0	0	0	17.5
isi_umcu	30	0	0	0	15
isi_umcu	Avg	0.318684	0.345956	0.354398	15.45
kcl_lreg	01	3.95942	2.57407	2.84526	32
kcl_lreg	02	0	0	0	17.5
kcl_lreg	03	0	0	0	15
kcl_lreg	04	0	0	0	20
kcl_lreg	05	0	0	0	18
kcl_lreg	06	0	0.007085	0.004311	17.5
kcl_lreg	07	1.63222	2.33173	1.95745	31
kcl_lreg	08	4.51154	1.11092	2.49977	34
kcl_lreg	09	0	0.066732	0.043133	35
kcl_lreg	10	0	0	0	18.5
kcl_lreg	11	1.87078	0	0.618609	31
kcl_lreg	12	0	0.000192	0.000127	29
kcl_lreg	13	0.103854	0.092019	0.099701	22
kcl_lreg	14	14.4333	1.19711	7.35398	31
kcl_lreg	15	0	0.033744	0.018462	34
kcl_lreg	16	0.633936	0.055409	0.194326	30
kcl_lreg	17	0.056802	0	0.022045	1
kcl_lreg	18	8.25879	0.343877	3.46738	27
kcl_lreg	19	0	0	0	13.5
kcl_lreg	20	8.85245	5.64082	6.86661	36
kcl_lreg	21	0.63204	2.40822	1.84078	25
kcl_lreg	22	0.095661	0	0.048978	28
kcl_lreg	23	1.86757	4.27447	3.31529	35
kcl_lreg	24	0	0	0	16.5
kcl_lreg	25	0	0	0	16.5
kcl_lreg	26	0	0.009621	0.006805	36
kcl_lreg	27	0.004556	0.715207	0.431835	38
kcl_lreg	28	0.688214	10.142	6.76183	33
kcl_lreg	29	0	0	0	17.5
kcl_lreg	30	0.000445	0	0.000171	30
kcl_lreg	Avg	1.58672	1.03344	1.2799	25.6167
lubeck_disco	01	0	0.001503	0.001209	2.5
lubeck_disco	02	0	0	0	17.5
lubeck_disco	03	0	0	0	15
lubeck_disco	04	0	0	0	20
lubeck_disco	05	0	0	0	18
lubeck_disco	06	0	0.009109	0.005542	31.5
lubeck_disco	07	0.000231	0.006374	0.003087	1
lubeck_disco	08	0	0	0	4
lubeck_disco	09	0	0	0	10.5
lubeck_disco	10	0	0	0	18.5
lubeck_disco	11	0.019327	0	0.006391	8
lubeck_disco	12	0	0	0	14
lubeck_disco	13	0.097271	0.028417	0.073114	13
lubeck_disco	14	2.92645	0.054462	1.39038	10
lubeck_disco	15	0	0	0	8
lubeck_disco	16	0	0.004262	0.003239	6.5
lubeck_disco	17	0.163306	0	0.063378	33
lubeck_disco	18	0.349954	0.118291	0.209714	10
lubeck_disco	19	0	0	0	13.5
lubeck_disco	20	0.014978	0.124333	0.082596	2
lubeck_disco	21	0.050454	0.334795	0.243957	8
lubeck_disco	22	0.012871	0.09403	0.052477	29
lubeck_disco	23	0.127334	0.112486	0.118403	22
lubeck_disco	24	0	0	0	16.5
lubeck_disco	25	0	0	0	16.5
lubeck_disco	26	0.005813	0	0.001701	11
lubeck_disco	27	0	0	0	4.5
lubeck_disco	28	0.000315	0.607589	0.390461	2
lubeck_disco	29	0	0	0	17.5
lubeck_disco	30	0	0	0	15
lubeck_disco	Avg	0.12561	0.049855	0.088188	13.2833
lyon_ffd	01	0	0.040446	0.032529	16
lyon_ffd	02	0	0	0	17.5
lyon_ffd	03	0	0	0	15
lyon_ffd	04	0	0	0	20
lyon_ffd	05	0	0	0	18
lyon_ffd	06	0	0.009109	0.005542	31.5
lyon_ffd	07	0.003	1.59025	0.740974	19
lyon_ffd	08	0.096459	0.070322	0.080996	24
lyon_ffd	09	0	0	0	10.5
lyon_ffd	10	0	0	0	18.5
lyon_ffd	11	0.129423	0.002897	0.044735	20
lyon_ffd	12	0	0	0	14
lyon_ffd	13	0.156512	0.124496	0.145279	30
lyon_ffd	14	5.71938	0.037596	2.6805	16
lyon_ffd	15	0	0.002087	0.001142	27
lyon_ffd	16	0.040464	0.093769	0.080969	25
lyon_ffd	17	0.078103	0	0.030311	4
lyon_ffd	18	1.44796	1.30349	1.3605	19
lyon_ffd	19	0	0	0	13.5
lyon_ffd	20	0.063491	1.35884	0.864438	13
lyon_ffd	21	6.60983	4.38994	5.09913	34
lyon_ffd	22	0.001112	0	0.00057	20
lyon_ffd	23	0.08489	0.168729	0.135318	23
lyon_ffd	24	0	0	0	16.5
lyon_ffd	25	0	0	0	16.5
lyon_ffd	26	0.011626	0	0.003403	34
lyon_ffd	27	0.002847	7.6e-05	0.001181	24
lyon_ffd	28	0.12768	5.7327	3.72866	25
lyon_ffd	29	0	0	0	17.5
lyon_ffd	30	0	0	0	15
lyon_ffd	Avg	0.485759	0.497492	0.501206	19.9
metareg_antnifelx	01	0	0.014894	0.011978	13
metareg_antnifelx	02	0	0	0	17.5
metareg_antnifelx	03	0	0	0	15
metareg_antnifelx	04	0	0	0	20
metareg_antnifelx	05	0	0	0	18
metareg_antnifelx	06	0	0.007085	0.004311	17.5
metareg_antnifelx	07	0.042923	1.5297	0.734183	18
metareg_antnifelx	08	0.0004	0.000138	0.000245	9.5
metareg_antnifelx	09	0	0.008469	0.005474	31
metareg_antnifelx	10	0	0	0	18.5
metareg_antnifelx	11	0.018241	0	0.006032	7
metareg_antnifelx	12	0	0	0	14
metareg_antnifelx	13	0.094346	0.017592	0.067417	8
metareg_antnifelx	14	2.50588	0.590122	1.48124	12
metareg_antnifelx	15	0	0.062097	0.033975	35
metareg_antnifelx	16	0	0.004262	0.003239	6.5
metareg_antnifelx	17	0.163306	0.004503	0.066134	34.5
metareg_antnifelx	18	0.149363	0.021995	0.072259	4
metareg_antnifelx	19	0	0	0	13.5
metareg_antnifelx	20	0.112003	0.876544	0.584739	8
metareg_antnifelx	21	0.047727	0.365682	0.264105	9
metareg_antnifelx	22	0.000477	0	0.000244	16.5
metareg_antnifelx	23	0	0.084364	0.050744	11.5
metareg_antnifelx	24	0	0	0	16.5
metareg_antnifelx	25	0	0	0	16.5
metareg_antnifelx	26	0.005813	0	0.001701	11
metareg_antnifelx	27	0	0	0	4.5
metareg_antnifelx	28	0.005517	3.0854	1.98421	14
metareg_antnifelx	29	0	0	0	17.5
metareg_antnifelx	30	0	0	0	15
metareg_antnifelx	Avg	0.104867	0.222428	0.179074	15.0833
mevis_virnet	01	0	0.005056	0.004066	9
mevis_virnet	02	0	0	0	17.5
mevis_virnet	03	0	0	0	15
mevis_virnet	04	0	0	0	20
mevis_virnet	05	0	0	0	18
mevis_virnet	06	0.004718	0.007085	0.006158	34.5
mevis_virnet	07	0.000462	0.609491	0.283622	8
mevis_virnet	08	0	0	0	4
mevis_virnet	09	0	0	0	10.5
mevis_virnet	10	0	0.049649	0.018336	39.5
mevis_virnet	11	0.029316	0.002253	0.011202	12
mevis_virnet	12	0	0.000288	0.00019	30
mevis_virnet	13	0.088495	0.060895	0.078812	15
mevis_virnet	14	1.09871	0.500699	0.778866	5
mevis_virnet	15	0	0	0	8
mevis_virnet	16	0	0.008524	0.006478	9
mevis_virnet	17	0.134905	0.004503	0.055112	23
mevis_virnet	18	0.829726	0.037419	0.350091	13
mevis_virnet	19	0	0	0	13.5
mevis_virnet	20	0.213051	0.71854	0.525608	6
mevis_virnet	21	0.010568	0.019684	0.016772	1
mevis_virnet	22	0.000477	0	0.000244	16.5
mevis_virnet	23	0.08489	0.084364	0.084574	19.5
mevis_virnet	24	0	0	0	16.5
mevis_virnet	25	0	0	0	16.5
mevis_virnet	26	0.005813	0	0.001701	11
mevis_virnet	27	0.000683	0	0.000272	15
mevis_virnet	28	0.001103	0.694525	0.446596	3
mevis_virnet	29	0	0	0	17.5
mevis_virnet	30	0	0	0	15
mevis_virnet	Avg	0.083431	0.093433	0.088957	14.7333
mgh	01	0.000561	0.041813	0.033737	17
mgh	02	0	0	0	17.5
mgh	03	0	0	0	15
mgh	04	0	0	0	20
mgh	05	0	0	0	18
mgh	06	0	0.006073	0.003695	6.5
mgh	07	0.043384	1.12683	0.547118	14
mgh	08	0	0	0	4
mgh	09	0	0.000113	7.3e-05	21
mgh	10	0	0.007915	0.002923	38
mgh	11	0.025841	0.1562	0.113095	23
mgh	12	0	0	0	14
mgh	13	0.161631	0.106904	0.142431	29
mgh	14	4.63663	0.151967	2.23803	14
mgh	15	0	0.000696	0.000381	21
mgh	16	0.053952	0.132129	0.113357	26
mgh	17	0.120704	0	0.046845	11
mgh	18	3.25842	0.221294	1.41985	20
mgh	19	0	0	0	13.5
mgh	20	0.027051	1.12825	0.70795	10
mgh	21	3.5127	20.9844	15.4027	41
mgh	22	0	0.000167	8.1e-05	14
mgh	23	0	0.112486	0.067659	15.5
mgh	24	0	0.023768	0.019416	40
mgh	25	0	0	0	16.5
mgh	26	0.008719	0	0.002552	25.5
mgh	27	0.001367	7.6e-05	0.00059	18
mgh	28	0.17891	2.03936	1.37417	11
mgh	29	0	0	0	17.5
mgh	30	0	0	0	15
mgh	Avg	0.400996	0.874681	0.741222	18.8833
mic_fraunhofermevis_lubeck	01	0	0.003143	0.002528	6
mic_fraunhofermevis_lubeck	02	0	0	0	17.5
mic_fraunhofermevis_lubeck	03	0	0	0	15
mic_fraunhofermevis_lubeck	04	0	0	0	20
mic_fraunhofermevis_lubeck	05	0	0	0	18
mic_fraunhofermevis_lubeck	06	0	0.007085	0.004311	17.5
mic_fraunhofermevis_lubeck	07	0	0.821684	0.382032	12
mic_fraunhofermevis_lubeck	08	0	0	0	4
mic_fraunhofermevis_lubeck	09	0	0	0	10.5
mic_fraunhofermevis_lubeck	10	0	0	0	18.5
mic_fraunhofermevis_lubeck	11	0.029099	0	0.009622	11
mic_fraunhofermevis_lubeck	12	0	0	0	14
mic_fraunhofermevis_lubeck	13	0.086301	0.016239	0.06172	2
mic_fraunhofermevis_lubeck	14	2.21337	0.193428	1.13302	6
mic_fraunhofermevis_lubeck	15	0	0	0	8
mic_fraunhofermevis_lubeck	16	0.080928	0.072458	0.074492	23.5
mic_fraunhofermevis_lubeck	17	0.142005	0.004503	0.057867	28
mic_fraunhofermevis_lubeck	18	0.489853	0.037016	0.215722	11
mic_fraunhofermevis_lubeck	19	0	0	0	13.5
mic_fraunhofermevis_lubeck	20	0.061255	1.07553	0.688411	9
mic_fraunhofermevis_lubeck	21	0.079431	0.17796	0.146483	4
mic_fraunhofermevis_lubeck	22	0	0	0	7
mic_fraunhofermevis_lubeck	23	0	0.112486	0.067659	15.5
mic_fraunhofermevis_lubeck	24	0	0	0	16.5
mic_fraunhofermevis_lubeck	25	0	0	0	16.5
mic_fraunhofermevis_lubeck	26	0.005813	0	0.001701	11
mic_fraunhofermevis_lubeck	27	0	0	0	4.5
mic_fraunhofermevis_lubeck	28	0.001576	1.21562	0.781542	6
mic_fraunhofermevis_lubeck	29	0	0	0	17.5
mic_fraunhofermevis_lubeck	30	0	0	0	15
mic_fraunhofermevis_lubeck	Avg	0.106321	0.124572	0.120904	12.6167
mrf_correspondence_fields	01	0.002807	0.001913	0.002088	5
mrf_correspondence_fields	02	0	0	0	17.5
mrf_correspondence_fields	03	0	0	0	15
mrf_correspondence_fields	04	0	0	0	20
mrf_correspondence_fields	05	0	0	0	18
mrf_correspondence_fields	06	0	0.007085	0.004311	17.5
mrf_correspondence_fields	07	0.006923	0.086577	0.043957	3
mrf_correspondence_fields	08	0.0002	0	8.2e-05	8
mrf_correspondence_fields	09	0	0	0	10.5
mrf_correspondence_fields	10	0	0	0	18.5
mrf_correspondence_fields	11	0.015418	0	0.005098	3.5
mrf_correspondence_fields	12	0	0	0	14
mrf_correspondence_fields	13	0.158706	0.025711	0.112045	27
mrf_correspondence_fields	14	0.885592	0.044799	0.435898	3
mrf_correspondence_fields	15	0	0	0	8
mrf_correspondence_fields	16	0	0.03836	0.029149	17
mrf_correspondence_fields	17	0.063902	0	0.0248	2.5
mrf_correspondence_fields	18	1.30497	0.000134	0.515069	14
mrf_correspondence_fields	19	0	0	0	13.5
mrf_correspondence_fields	20	0.007601	0.047194	0.032083	1
mrf_correspondence_fields	21	0.016363	0.04225	0.03398	2
mrf_correspondence_fields	22	0	0	0	7
mrf_correspondence_fields	23	0	0.112486	0.067659	15.5
mrf_correspondence_fields	24	0	0	0	16.5
mrf_correspondence_fields	25	0	0	0	16.5
mrf_correspondence_fields	26	0.007266	0	0.002127	19
mrf_correspondence_fields	27	0.001822	0	0.000727	22
mrf_correspondence_fields	28	0.000158	0.225631	0.145014	1
mrf_correspondence_fields	29	0	0	0	17.5
mrf_correspondence_fields	30	0	0	0	15
mrf_correspondence_fields	Avg	0.082391	0.021071	0.04847	12.2833
nifty_reggers	01	0.001123	0.007105	0.005934	11
nifty_reggers	02	0	0	0	17.5
nifty_reggers	03	0	0	0	15
nifty_reggers	04	0	0	0	20
nifty_reggers	05	0	0	0	18
nifty_reggers	06	0	0.006073	0.003695	6.5
nifty_reggers	07	0.013615	3.63995	1.69963	30
nifty_reggers	08	0	0.001382	0.000817	11
nifty_reggers	09	0	0	0	10.5
nifty_reggers	10	0	0	0	18.5
nifty_reggers	11	0.042562	0	0.014074	13
nifty_reggers	12	0	0	0	14
nifty_reggers	13	0.119944	0.054129	0.096853	21
nifty_reggers	14	6.05188	0.100667	2.8689	19
nifty_reggers	15	0	0.001739	0.000952	26
nifty_reggers	16	0	0.008524	0.006478	9
nifty_reggers	17	0.120704	0.004503	0.0496	14
nifty_reggers	18	0.109039	0.005767	0.046522	2
nifty_reggers	19	0.001567	0	0.000695	36
nifty_reggers	20	0.031075	1.18772	0.746262	11
nifty_reggers	21	0.098181	0.808181	0.581357	15
nifty_reggers	22	0	0	0	7
nifty_reggers	23	0.08489	0	0.033829	8
nifty_reggers	24	0	0	0	16.5
nifty_reggers	25	0	0	0	16.5
nifty_reggers	26	0.005813	0	0.001701	11
nifty_reggers	27	0.001708	0.006949	0.004859	27
nifty_reggers	28	0.008512	3.11514	2.00438	15
nifty_reggers	29	0	0	0	17.5
nifty_reggers	30	0	0	0	15
nifty_reggers	Avg	0.22302	0.298261	0.272218	15.7167
nparbr	01	1.05315	2.47555	2.19711	31
nparbr	02	0	0	0	17.5
nparbr	03	0.037725	0.00388	0.012716	38
nparbr	04	0.003211	0	0.001487	40
nparbr	05	0	0	0	18
nparbr	06	0.023589	0	0.009237	36
nparbr	07	6.73057	2.23799	4.6418	35
nparbr	08	1.71885	3.25276	2.62629	35
nparbr	09	0.000206	0.18755	0.121297	37
nparbr	10	0.706629	0	0.445655	42
nparbr	11	6.62535	1.05907	2.89967	36
nparbr	12	3.47312	4.24611	3.98296	40
nparbr	13	2.26649	0.106904	1.50881	40
nparbr	14	9.81444	16.8683	13.5872	41
nparbr	15	0	0.02383	0.013038	33
nparbr	16	0	0.068195	0.05182	21
nparbr	17	0.589321	7.32685	4.71204	44
nparbr	18	14.2125	5.09512	8.69317	38
nparbr	19	0	0	0	13.5
nparbr	20	15.1123	6.52371	9.80174	39
nparbr	21	3.12372	2.08911	2.41964	28
nparbr	22	0.026219	1.49598	0.743461	38
nparbr	23	7.59762	3.06524	4.87145	37
nparbr	24	0	0	0	16.5
nparbr	25	0	0.00033	0.000207	34
nparbr	26	0.010173	0	0.002977	31
nparbr	27	0.0123	2.61679	1.57825	40
nparbr	28	2.57662	15.1709	10.6679	36
nparbr	29	0	0	0	17.5
nparbr	30	2.54099	0.022057	0.988995	40
nparbr	Avg	2.6085	2.46454	2.55263	33.1
ours	01	0	0	0	1
ours	02	0	0	0	18
ours	03	0	0	0	15.5
ours	04	0	0	0	20.5
ours	05	0	0	0	18.5
ours	06	0	0.007085	0.004311	18
ours	07	0	0.020184	0.009384	2
ours	08	0	0	0	4.5
ours	09	0	0	0	11
ours	10	0	0	0	19
ours	11	0.014549	0	0.004811	3
ours	12	0	0	0	14.5
ours	13	0.127989	0.211102	0.157148	32
ours	14	0.114133	0.075896	0.093682	1
ours	15	0	0	0	8.5
ours	16	0	0.110817	0.084208	26
ours	17	0.085203	0.004503	0.035823	5.5
ours	18	0.022425	0.002012	0.010068	2
ours	19	0	0	0	14
ours	20	0.001118	0.00345	0.00256	1
ours	21	0.013295	0.029767	0.024505	2
ours	22	0	0	0	7.5
ours	23	0.169779	0.168729	0.169147	25.5
ours	24	0	0	0	17
ours	25	0	0	0	17
ours	26	0.005813	0	0.001701	11.5
ours	27	0.000569	0	0.000227	14.5
ours	28	0.000315	0.128431	0.082624	1
ours	29	0	0	0	18
ours	30	0	0	0	15.5
ours	Avg	0.018506	0.025399	0.022673	12.1667
oxford_elastic	01	8.85467	27.2419	23.6425	42.5
oxford_elastic	02	0.328987	1.12787	0.830269	41
oxford_elastic	03	9.74212	0.521555	2.92893	44
oxford_elastic	04	0	0.178212	0.095675	43
oxford_elastic	05	23.5934	14.7778	20.4481	44
oxford_elastic	06	0.012581	0.29555	0.184744	42
oxford_elastic	07	5.6732	14.8455	9.93777	41
oxford_elastic	08	21.1252	6.7397	12.6149	43
oxford_elastic	09	8.33127	0.384697	3.19495	43
oxford_elastic	10	0	1.8183	0.671539	43
oxford_elastic	11	8.2933	23.58	18.5252	43
oxford_elastic	12	9.41724	3.95578	5.81505	43
oxford_elastic	13	3.75921	0.194863	2.50868	43
oxford_elastic	14	7.44006	14.4822	11.2065	37
oxford_elastic	15	0.52997	13.259	7.49431	42
oxford_elastic	16	5.09846	19.7852	16.2586	43
oxford_elastic	17	0.504118	0.423309	0.454671	42
oxford_elastic	18	13.4495	32.2942	24.8574	43
oxford_elastic	19	1.021	0.808377	0.902662	43
oxford_elastic	20	1.77416	2.88948	2.46379	25
oxford_elastic	21	4.99598	11.7066	9.56277	40
oxford_elastic	22	0.346094	1.90011	1.10445	43
oxford_elastic	23	15.3226	8.99887	11.5189	41
oxford_elastic	24	0.402941	0	0.07378	42
oxford_elastic	25	0.049978	0.978993	0.63449	41
oxford_elastic	26	0.136604	0.044498	0.071455	41
oxford_elastic	27	12.2678	12.8246	12.6025	43
oxford_elastic	28	26.6829	22.0729	23.7212	44
oxford_elastic	29	0.267781	0	0.057335	42
oxford_elastic	30	6.5649	35.9697	24.6821	44
oxford_elastic	Avg	6.53287	9.13666	8.30217	41.7167
oxford_elastic_constraints	01	8.85467	27.2419	23.6425	42.5
oxford_elastic_constraints	02	0.287474	1.08502	0.787914	40
oxford_elastic_constraints	03	9.39612	0.376419	2.73135	43
oxford_elastic_constraints	04	0	0.003232	0.001735	41
oxford_elastic_constraints	05	21.4006	14.9305	19.0922	43
oxford_elastic_constraints	06	0.004718	0.351218	0.215534	43
oxford_elastic_constraints	07	5.41866	17.2822	10.9345	43
oxford_elastic_constraints	08	21.4108	7.68773	13.2924	44
oxford_elastic_constraints	09	7.8692	0.610299	3.17736	42
oxford_elastic_constraints	10	0	0.479219	0.176986	41
oxford_elastic_constraints	11	9.03901	25.8401	20.2845	44
oxford_elastic_constraints	12	8.25836	3.82066	5.3314	42
oxford_elastic_constraints	13	2.84354	0.300414	1.9513	42
oxford_elastic_constraints	14	8.23092	15.8107	12.2849	38
oxford_elastic_constraints	15	0.155082	11.8236	6.53921	41
oxford_elastic_constraints	16	11.6671	20.693	18.5257	44
oxford_elastic_constraints	17	0.255609	0.081059	0.148801	39
oxford_elastic_constraints	18	11.4277	32.6095	24.2505	42
oxford_elastic_constraints	19	0.925073	0.781028	0.844904	42
oxford_elastic_constraints	20	2.03237	1.84251	1.91497	19
oxford_elastic_constraints	21	6.89482	20.3151	16.0277	42
oxford_elastic_constraints	22	0.394401	1.52682	0.947022	40
oxford_elastic_constraints	23	3.05603	1.09674	1.87754	31
oxford_elastic_constraints	24	0.082473	0	0.015101	39
oxford_elastic_constraints	25	0.05893	0.830501	0.544382	40
oxford_elastic_constraints	26	0.093007	0.005412	0.031049	39
oxford_elastic_constraints	27	11.1117	11.4086	11.2902	42
oxford_elastic_constraints	28	23.9938	23.1292	23.4383	43
oxford_elastic_constraints	29	0.258217	0	0.055288	41
oxford_elastic_constraints	30	5.92364	35.8611	24.369	43
oxford_elastic_constraints	Avg	6.0448	9.26079	8.15747	40.5167
oxford_flow_discontinuity_preserving	01	10.1767	17.4976	16.0645	40
oxford_flow_discontinuity_preserving	02	0	0	0	17.5
oxford_flow_discontinuity_preserving	03	0	0	0	15
oxford_flow_discontinuity_preserving	04	0	0	0	20
oxford_flow_discontinuity_preserving	05	0	0	0	18
oxford_flow_discontinuity_preserving	06	0	0.006073	0.003695	6.5
oxford_flow_discontinuity_preserving	07	4.91812	2.47833	3.78377	34
oxford_flow_discontinuity_preserving	08	2.4671	8.00977	5.74608	41
oxford_flow_discontinuity_preserving	09	0	0.002597	0.001679	29
oxford_flow_discontinuity_preserving	10	0	0	0	18.5
oxford_flow_discontinuity_preserving	11	17.5694	0.770167	6.32518	40
oxford_flow_discontinuity_preserving	12	0	0	0	14
oxford_flow_discontinuity_preserving	13	0.081913	0.052775	0.07169	12
oxford_flow_discontinuity_preserving	14	13.9117	1.99717	7.53928	32
oxford_flow_discontinuity_preserving	15	0	0.000174	9.5e-05	17.5
oxford_flow_discontinuity_preserving	16	0.229296	0.008524	0.061537	22
oxford_flow_discontinuity_preserving	17	0.127805	0.004503	0.052356	18
oxford_flow_discontinuity_preserving	18	9.7695	0.666026	4.25857	31
oxford_flow_discontinuity_preserving	19	0.000157	0	7e-05	29
oxford_flow_discontinuity_preserving	20	6.3913	5.55402	5.87359	34
oxford_flow_discontinuity_preserving	21	0.155112	1.24332	0.895669	21
oxford_flow_discontinuity_preserving	22	0	0.000834	0.000407	18.5
oxford_flow_discontinuity_preserving	23	0.08489	3.7964	2.31732	33
oxford_flow_discontinuity_preserving	24	0	0	0	16.5
oxford_flow_discontinuity_preserving	25	0	0	0	16.5
oxford_flow_discontinuity_preserving	26	0.005813	0	0.001701	11
oxford_flow_discontinuity_preserving	27	0	0	0	4.5
oxford_flow_discontinuity_preserving	28	0.109395	8.2771	5.35678	31
oxford_flow_discontinuity_preserving	29	0	0	0	17.5
oxford_flow_discontinuity_preserving	30	0	0	0	15
oxford_flow_discontinuity_preserving	Avg	2.19994	1.67885	1.94513	22.45
philips_research	01	0.024139	0.821496	0.665408	27
philips_research	02	0	0	0	17.5
philips_research	03	0	0	0	15
philips_research	04	0	0	0	20
philips_research	05	0	0	0	18
philips_research	06	0	0.006073	0.003695	6.5
philips_research	07	0.194537	0.246186	0.218551	7
philips_research	08	0.003602	0.000967	0.002043	12
philips_research	09	0	0.000452	0.000292	26
philips_research	10	0	0	0	18.5
philips_research	11	0.044299	0.000966	0.015295	15
philips_research	12	0	0	0	14
philips_research	13	0.122138	0.044656	0.094954	20
philips_research	14	5.56909	1.51791	3.40233	24
philips_research	15	0	0.000174	9.5e-05	17.5
philips_research	16	0.094416	0.272782	0.229952	31
philips_research	17	0.156206	0	0.060623	31.5
philips_research	18	8.80357	0.348705	3.68529	29
philips_research	19	0	0	0	13.5
philips_research	20	0.513289	4.48194	2.96721	29
philips_research	21	0.483405	1.63717	1.26857	24
philips_research	22	0.000159	0.000667	0.000407	18.5
philips_research	23	0	2.19348	1.31935	28
philips_research	24	0	0	0	16.5
philips_research	25	0	0	0	16.5
philips_research	26	0.008719	0	0.002552	25.5
philips_research	27	0.000911	7.6e-05	0.000409	16
philips_research	28	0.139818	4.92036	3.2111	21
philips_research	29	0	0	0	17.5
philips_research	30	0	0	0	15
philips_research	Avg	0.53861	0.549802	0.571604	19.6833
physiology_registration	01	22.1835	15.5861	16.8776	41
physiology_registration	02	0.03517	0.032655	0.033592	38
physiology_registration	03	2.70495	0	0.70623	39
physiology_registration	04	0	0	0	20
physiology_registration	05	10.3513	6.52078	8.98466	42
physiology_registration	06	0.00629	0.071863	0.046186	40
physiology_registration	07	9.45986	3.918	6.88324	38
physiology_registration	08	5.07248	1.40215	2.90116	36
physiology_registration	09	0.024352	0.026309	0.025617	34
physiology_registration	10	0	0.001439	0.000531	37
physiology_registration	11	19.8635	1.86604	7.81724	41
physiology_registration	12	0	0.063429	0.041836	36
physiology_registration	13	0.933219	3.66451	1.89148	41
physiology_registration	14	12.6641	3.20325	7.60402	33
physiology_registration	15	0	4.12588	2.25736	39
physiology_registration	16	7.36445	5.35334	5.83625	42
physiology_registration	17	0.326612	0.081059	0.176357	40
physiology_registration	18	15.7977	3.98717	8.64803	37
physiology_registration	19	0.492003	0	0.218176	40
physiology_registration	20	4.65582	9.11112	7.41065	37
physiology_registration	21	0.062386	8.46126	5.77807	37
physiology_registration	22	0.997445	0.000167	0.510774	37
physiology_registration	23	17.2326	1.8279	7.96685	40
physiology_registration	24	0	0	0	16.5
physiology_registration	25	0.002238	0.00011	0.000899	37
physiology_registration	26	0	0	0	1
physiology_registration	27	0.002506	0.513387	0.309673	37
physiology_registration	28	22.0359	14.3611	17.1052	42
physiology_registration	29	0.001471	0	0.000315	35.5
physiology_registration	30	0.003117	0	0.001197	31
physiology_registration	Avg	5.07577	2.80597	3.66777	35.5
picsl_exp	01	0.001123	0.269459	0.216931	22
picsl_exp	02	0	0	0	17.5
picsl_exp	03	0	0	0	15
picsl_exp	04	0	0	0	20
picsl_exp	05	0	0	0	18
picsl_exp	06	0	0.004049	0.002463	1.5
picsl_exp	07	0.163845	2.92131	1.44589	27
picsl_exp	08	0.004603	0.07198	0.044462	21
picsl_exp	09	0	0.001016	0.000657	27
picsl_exp	10	0	0	0	18.5
picsl_exp	11	0.029533	0.121227	0.090907	22
picsl_exp	12	0.000559	0.040268	0.02675	34
picsl_exp	13	0.079719	0.032477	0.063144	3
picsl_exp	14	9.99887	2.12051	5.78516	29
picsl_exp	15	0	0	0	8
picsl_exp	16	0	0.017049	0.012955	12.5
picsl_exp	17	0.134905	0	0.052356	18
picsl_exp	18	1.46688	0.536603	0.903725	17
picsl_exp	19	0.000157	0	7e-05	29
picsl_exp	20	1.05586	2.57071	1.99253	21
picsl_exp	21	0.289088	0.965816	0.749622	19
picsl_exp	22	0	0.010003	0.004882	24
picsl_exp	23	0	0.028122	0.016915	5
picsl_exp	24	0.002356	0	0.000431	33.5
picsl_exp	25	0	0	0	16.5
picsl_exp	26	0.001453	0	0.000425	2
picsl_exp	27	0.000114	0	4.5e-05	10
picsl_exp	28	0.00331	2.78257	1.78886	13
picsl_exp	29	0	0	0	17.5
picsl_exp	30	0	0	0	15
picsl_exp	Avg	0.441079	0.416439	0.439973	17.8833
picsl_gsyn	01	0	0.000683	0.000549	1
picsl_gsyn	02	0	0	0	17.5
picsl_gsyn	03	0	0	0	15
picsl_gsyn	04	0	0	0	20
picsl_gsyn	05	0	0	0	18
picsl_gsyn	06	0	0.007085	0.004311	17.5
picsl_gsyn	07	0.014077	0.167046	0.085198	5
picsl_gsyn	08	0	0	0	4
picsl_gsyn	09	0	0	0	10.5
picsl_gsyn	10	0	0	0	18.5
picsl_gsyn	11	0.013029	0.000107	0.00438	2
picsl_gsyn	12	0	0	0	14
picsl_gsyn	13	0.099465	0.018945	0.071215	11
picsl_gsyn	14	0.308866	0.142304	0.219781	1
picsl_gsyn	15	0	0	0	8
picsl_gsyn	16	0.040464	0.012787	0.019433	14
picsl_gsyn	17	0.184607	0	0.071645	37
picsl_gsyn	18	0.018722	0.000671	0.007794	1
picsl_gsyn	19	0	0	0	13.5
picsl_gsyn	20	0.039123	0.218308	0.149918	4
picsl_gsyn	21	0.025909	0.173799	0.126553	3
picsl_gsyn	22	0	0	0	7
picsl_gsyn	23	0	0.084364	0.050744	11.5
picsl_gsyn	24	0	0	0	16.5
picsl_gsyn	25	0	0	0	16.5
picsl_gsyn	26	0.002906	0	0.000851	3
picsl_gsyn	27	0	0	0	4.5
picsl_gsyn	28	0.000315	2.22236	1.42788	12
picsl_gsyn	29	0	0	0	17.5
picsl_gsyn	30	0	0	0	15
picsl_gsyn	Avg	0.024916	0.101615	0.074675	11.3
pit	01	1.23728	10.2478	8.48392	36
pit	02	0.056619	5.22252	3.29809	42
pit	03	5.82348	0.02089	1.53587	40
pit	04	0	0	0	20
pit	05	1.17683	0.164178	0.815532	40
pit	06	0.003145	2.0901	1.27289	44
pit	07	12.5337	2.44088	7.84116	40
pit	08	0.001201	2.37629	1.40628	32
pit	09	0.099059	1.05247	0.715301	40
pit	10	0.029074	0	0.018336	39.5
pit	11	3.01257	2.48762	2.6612	35
pit	12	0.029791	7.83496	5.17781	41
pit	13	4.73411	13.0612	7.65564	44
pit	14	13.2402	17.1673	15.3406	42
pit	15	3.56648	3.33775	3.44134	40
pit	16	0.364176	2.82158	2.23151	38
pit	17	0.333712	0.486355	0.427115	41
pit	18	11.545	16.6017	14.6061	40
pit	19	0.229936	5.3197	3.06267	44
pit	20	14.8731	13.8043	14.2122	43
pit	21	5.92392	4.79963	5.15881	35
pit	22	0.43524	0.128374	0.28549	33
pit	23	3.65025	24.072	15.9337	43
pit	24	0	0.003433	0.002805	38
pit	25	0.510973	0.447125	0.470802	39
pit	26	0.802186	0.187011	0.367059	43
pit	27	7.2168	2.27048	4.24282	41
pit	28	4.23679	15.8021	11.667	38
pit	29	0	6.32272	6.18248	43
pit	30	0.083497	0.116389	0.103763	38.5
pit	Avg	3.19164	5.35623	4.62061	39.1
pvg	01	0.137538	0.428511	0.371552	23
pvg	02	0	0	0	17.5
pvg	03	0	0	0	15
pvg	04	0	0	0	20
pvg	05	0	0	0	18
pvg	06	0	0.009109	0.005542	31.5
pvg	07	2.7436	2.24941	2.51383	33
pvg	08	0.851918	0.081374	0.396073	28
pvg	09	0	0.083104	0.053715	36
pvg	10	0	0	0	18.5
pvg	11	0.016721	0	0.005529	5.5
pvg	12	0	0	0	14
pvg	13	0.261828	0.288235	0.271093	36
pvg	14	6.25631	0.61015	3.23649	23
pvg	15	0.00042	0.007653	0.004378	30
pvg	16	0.06744	1.19342	0.923047	35
pvg	17	0.092303	0	0.035823	5
pvg	18	0.813885	0.369761	0.545028	15
pvg	19	0.000157	0	7e-05	29
pvg	20	1.76052	2.96524	2.50543	26
pvg	21	2.36725	2.57882	2.51123	29
pvg	22	0.356105	0.409298	0.382063	34
pvg	23	0	0	0	2.5
pvg	24	0	0.038293	0.031281	41
pvg	25	0.000932	0.00044	0.000622	36
pvg	26	0.002906	0.001203	0.001701	11
pvg	27	0.01025	0.049171	0.033651	32
pvg	28	0.30801	5.0695	3.36705	22
pvg	29	0.006621	0.019241	0.016539	39
pvg	30	0.011133	0	0.004274	33
pvg	Avg	0.535528	0.548398	0.573867	24.6167
robust_treereg_leuven	01	2.2663	0.028968	0.46694	25
robust_treereg_leuven	02	0	0	0	17.5
robust_treereg_leuven	03	0	0	0	15
robust_treereg_leuven	04	0	0	0	20
robust_treereg_leuven	05	0	0	0	18
robust_treereg_leuven	06	0	0.007085	0.004311	17.5
robust_treereg_leuven	07	0.013385	1.77244	0.831234	22
robust_treereg_leuven	08	0	0	0	4
robust_treereg_leuven	09	0	0.000339	0.000219	24
robust_treereg_leuven	10	0	0	0	18.5
robust_treereg_leuven	11	1.54874	0	0.512121	29
robust_treereg_leuven	12	0	0	0	14
robust_treereg_leuven	13	0.125794	0.066308	0.104924	24
robust_treereg_leuven	14	5.97169	0.290054	2.93289	20
robust_treereg_leuven	15	0	0.001392	0.000761	24
robust_treereg_leuven	16	0.161856	0.102293	0.116595	27
robust_treereg_leuven	17	0.106504	0.004503	0.044089	7.5
robust_treereg_leuven	18	7.4879	0.178242	3.06289	26
robust_treereg_leuven	19	0	0	0	13.5
robust_treereg_leuven	20	1.14909	1.46647	1.34534	16
robust_treereg_leuven	21	0.151703	0.553564	0.425182	12
robust_treereg_leuven	22	0	0.000333	0.000163	15
robust_treereg_leuven	23	0.127334	2.67154	1.65765	30
robust_treereg_leuven	24	0	0	0	16.5
robust_treereg_leuven	25	0	0	0	16.5
robust_treereg_leuven	26	0.008719	0	0.002552	25.5
robust_treereg_leuven	27	0.001594	0	0.000636	19.5
robust_treereg_leuven	28	0.01529	6.26915	4.03311	26
robust_treereg_leuven	29	0	0	0	17.5
robust_treereg_leuven	30	0	0	0	15
robust_treereg_leuven	Avg	0.637863	0.447089	0.518054	19.2
spline_mirit_leuven	01	2.03613	0.028968	0.421883	24
spline_mirit_leuven	02	0	0	0	17.5
spline_mirit_leuven	03	0	0	0	15
spline_mirit_leuven	04	0	0	0	20
spline_mirit_leuven	05	0	0	0	18
spline_mirit_leuven	06	0	0.007085	0.004311	17.5
spline_mirit_leuven	07	0.038308	1.67338	0.798513	21
spline_mirit_leuven	08	1.11708	0.378964	0.680418	31
spline_mirit_leuven	09	0	0.000226	0.000146	22
spline_mirit_leuven	10	0	0	0	18.5
spline_mirit_leuven	11	1.59282	0.000215	0.526841	30
spline_mirit_leuven	12	0	0	0	14
spline_mirit_leuven	13	0.127257	0.054129	0.1016	23
spline_mirit_leuven	14	5.30062	0.033731	2.48365	15
spline_mirit_leuven	15	0	0.00087	0.000476	22
spline_mirit_leuven	16	0	0.166226	0.126312	28
spline_mirit_leuven	17	0.056802	0.004503	0.0248	2.5
spline_mirit_leuven	18	5.57704	0.346693	2.41077	23
spline_mirit_leuven	19	0	0	0	13.5
spline_mirit_leuven	20	2.65766	2.07034	2.2945	24
spline_mirit_leuven	21	0.314315	1.10553	0.852759	20
spline_mirit_leuven	22	0	0	0	7
spline_mirit_leuven	23	0.042445	3.20585	1.9452	32
spline_mirit_leuven	24	0	0	0	16.5
spline_mirit_leuven	25	0	0	0	16.5
spline_mirit_leuven	26	0.005813	0	0.001701	11
spline_mirit_leuven	27	0.001367	0	0.000545	17
spline_mirit_leuven	28	0.095682	9.17217	5.92692	32
spline_mirit_leuven	29	0	0	0	17.5
spline_mirit_leuven	30	0	0	0	15
spline_mirit_leuven	Avg	0.632111	0.608296	0.620045	19.4667
uofa_vision	01	16.9885	26.1492	24.3559	44
uofa_vision	02	0.000807	0.000342	0.000515	36
uofa_vision	03	0	0.01522	0.011246	37
uofa_vision	04	0	0	0	20
uofa_vision	05	0.001638	0	0.001054	38
uofa_vision	06	0.003145	0.008097	0.006158	34.5
uofa_vision	07	17.0288	14.1912	15.7095	44
uofa_vision	08	1.71044	2.99372	2.46961	33
uofa_vision	09	0	0.443525	0.286675	38
uofa_vision	10	0	0	0	18.5
uofa_vision	11	8.83684	0.06469	2.96538	37
uofa_vision	12	0.638467	0.082939	0.27206	38
uofa_vision	13	0.272798	0.161033	0.233586	34
uofa_vision	14	22.9773	3.35679	12.4834	39
uofa_vision	15	0.001261	0.101755	0.056244	37
uofa_vision	16	1.76693	4.17697	3.59826	41
uofa_vision	17	0.170406	0.004503	0.06889	36
uofa_vision	18	16.1643	1.09104	7.03949	35
uofa_vision	19	0.000157	0.000125	0.000139	33
uofa_vision	20	14.8832	10.3994	12.1108	42
uofa_vision	21	3.84951	0	1.2298	23
uofa_vision	22	0.027649	0.120539	0.072979	30
uofa_vision	23	1.14601	1.77165	1.52233	29
uofa_vision	24	0	0	0	16.5
uofa_vision	25	0.001492	0	0.000553	35
uofa_vision	26	0.030518	0.042093	0.038705	40
uofa_vision	27	0.050567	0.018354	0.031199	31
uofa_vision	28	10.5937	11.8569	11.4053	37
uofa_vision	29	0.001471	0	0.000315	35.5
uofa_vision	30	0.052102	0	0.02	37
uofa_vision	Avg	3.9066	2.56834	3.19967	34.3

## Sheet: empire__landmarks
Method	Scan Pair	Avg Dist AP	Avg Dist SI	Avg Dist LR	Avg Dist Upper Lung	Avg Dist Lower Lung	Min Dist	Max Dist	Score (Avg Dist)	Ranking
3_emi_ltsi	01	3.72469	3.255	2.10023	6.50523	5.87772	0.679688	16.4888	6.1852	32
3_emi_ltsi	02	0.576563	0.448	0.295312	1.07922	0.885379	0	11.1125	0.986177	35
3_emi_ltsi	03	0.442969	0.546	0.464063	1.0571	0.999513	0	5.01039	1.02888	35
3_emi_ltsi	04	0.888526	1.21787	0.58069	2.60708	1.11415	0	8.96562	1.84947	29
3_emi_ltsi	05	0.085312	0.035	0.091875	0.103799	0.275768	0	1.16247	0.188064	27
3_emi_ltsi	06	0.164531	0.78	0.170625	0.88312	1.00605	0	2.0265	0.961796	37
3_emi_ltsi	07	3.2407	5.054	2.44406	6.88378	8.23466	0.773438	32.9908	7.49039	36
3_emi_ltsi	08	1.245	2.163	0.9525	2.65196	3.55442	0	14.3183	3.13928	35
3_emi_ltsi	09	0.676758	0.574	0.772461	1.03606	1.91218	0	12.1335	1.46536	36
3_emi_ltsi	10	2.26679	1.89844	1.02845	5.53809	1.75247	0.59998	18.8813	3.61703	30
3_emi_ltsi	11	1.56979	2.38	0.98918	2.49016	4.63357	0	20.6818	3.45122	38
3_emi_ltsi	12	0.341172	0.308	0.263633	0.478554	0.792621	0	7.55916	0.651291	30
3_emi_ltsi	13	0.742187	1.3125	0.644531	1.80535	2.13131	0	9.86086	1.98137	37
3_emi_ltsi	14	7.38774	8.428	2.33121	9.98339	16.3505	1.55119	32.9488	13.1033	38
3_emi_ltsi	15	0.499219	0.483	0.421875	0.855539	1.14771	0	5.51697	1.01916	31
3_emi_ltsi	16	0.810547	1.325	0.703125	2.15368	2.00979	0	6.11537	2.07886	34
3_emi_ltsi	17	0.64453	0.92	0.468749	1.23486	2.0752	0	8.11833	1.59672	34
3_emi_ltsi	18	4.92871	5.614	2.87793	8.02507	10.3049	0.683594	23.9566	9.16497	37
3_emi_ltsi	19	0.315781	0.511	0.29375	0.732528	0.942448	0	3.61094	0.829091	33
3_emi_ltsi	20	6.02973	8.813	3.59746	12.7707	13.086	1.66458	36.6719	12.9031	39
3_emi_ltsi	21	4.92981	6.28572	3.17439	9.56248	10.7044	0	29.4437	10.0825	33
3_emi_ltsi	22	0.992188	1.022	0.828125	2.22244	1.74445	0	7.4682	1.95477	34
3_emi_ltsi	23	0.615234	1.325	0.507812	1.77206	2.20558	0	7.56331	2.00183	36
3_emi_ltsi	24	0.438343	0.831791	0.377308	1.29486	1.01314	0	3.30254	1.17641	22
3_emi_ltsi	25	0.170625	0.35	0.149297	0.531418	0.594829	0	3.09642	0.559953	33
3_emi_ltsi	26	0.73289	0.645	0.463242	1.8946	0.860346	0	11.0042	1.3361	38
3_emi_ltsi	27	0.506426	1.015	0.340137	0.898817	1.87473	0	8.06246	1.40629	35
3_emi_ltsi	28	2.6417	7.385	4.01092	10.3806	9.56734	0.744141	38.2731	9.8539	37
3_emi_ltsi	29	0.715389	1.08834	0.471248	1.85662	1.23931	0	5.11252	1.59103	26
3_emi_ltsi	30	0.592578	0.567	0.344336	1.38646	0.80566	0	19.061	1.09025	35
3_emi_ltsi	Avg	1.63055	2.21936	1.07195	3.35585	3.65654	0.22322	13.6839	3.49146	33.7333
AliDamo	01	2.13422	2.912	1.59727	3.56594	5.34643	0.679688	18.2172	4.47399	29
AliDamo	02	0.928125	0.322	1.09687	1.61428	1.62123	0.703125	2.63002	1.61762	37
AliDamo	03	0.323438	1.477	1.36406	1.84354	2.50084	0.992162	3.77194	2.16562	38
AliDamo	04	1.22435	1.85367	0.902519	3.66554	1.93851	0.46875	9.06647	2.78913	35
AliDamo	05	0.177188	0.238	0.984375	1.06654	1.18831	0.65625	2.70579	1.12621	37
AliDamo	06	0.329062	0.93	1.15781	1.77913	1.67903	0	2.92622	1.71507	40
AliDamo	07	1.98774	1.862	1.02094	2.88862	3.80571	0.7	14.4514	3.31828	25
AliDamo	08	1.5	1.421	1.4625	2.24509	3.19573	0.7	10.749	2.75844	32
AliDamo	09	0.355469	1.225	0.540039	1.51117	1.61762	0	3.40271	1.56333	37
AliDamo	10	0.930504	2.75812	1.6931	5.7736	1.62953	0.46875	15.9715	3.67064	32
AliDamo	11	1.24006	0.868	1.13971	1.83912	2.65526	0.716797	16.7426	2.19615	34
AliDamo	12	0.441973	0.483	0.465234	0.824335	1.11701	0	3.00707	0.985306	33
AliDamo	13	1.13281	0.875	0.595703	1.8106	1.8733	0	8.84099	1.84446	36
AliDamo	14	2.57836	2.282	1.63652	4.06423	4.77835	0.967565	17.4605	4.41415	26
AliDamo	15	0.604688	0.966	0.442969	1.63747	1.2703	0	5.70607	1.43186	37
AliDamo	16	0.703125	0.725	0.761719	1.41948	1.91529	0	5.45604	1.6773	30
AliDamo	17	0.683592	0.66	1.09375	1.66522	2.13201	0	6.17631	1.84664	36
AliDamo	18	1.30566	1.288	0.922852	2.33656	2.48689	0	22.1929	2.41173	20
AliDamo	19	1.39531	1.183	0.543437	2.11884	2.08159	0.7	5.62717	2.1017	38
AliDamo	20	1.46445	1.722	1.06332	2.98026	2.64867	0	10.8223	2.84099	25
AliDamo	21	2.52342	7.92857	2.65507	10.6903	8.8304	0.716797	40.3315	9.57534	29
AliDamo	22	0.726562	0.833	1.35938	2.09462	1.96416	0	7.17467	2.02156	35
AliDamo	23	0.419922	0.65	0.361328	1.01311	1.36859	0	5.03224	1.20152	30
AliDamo	24	1.58137	1.13178	0.715776	2.91154	1.3639	0.488281	8.45293	2.26083	36
AliDamo	25	0.319922	0.476	1.40766	1.71408	1.56603	0	4.80739	1.64746	38
AliDamo	26	0.836601	0.27	1.01637	1.4639	1.62635	0	3.45703	1.55162	39
AliDamo	27	0.53666	1.617	0.317461	2.0461	1.7167	0.7	4.23831	1.87481	37
AliDamo	28	1.98686	2.436	1.7785	3.60626	4.61227	0	19.9325	4.09332	29
AliDamo	29	1.03902	1.26973	0.607513	2.60289	1.34977	0.488281	9.29555	2.06376	36
AliDamo	30	0.392383	0.56	0.456445	0.817626	1.27237	0	4.24514	1.04955	34
AliDamo	Avg	1.0601	1.44076	1.03867	2.52033	2.4384	0.338215	9.76305	2.47628	33.3333
amc_mirl	01	3.88781	3.311	3.68391	6.98291	7.3253	0.975692	19.8172	7.15753	34
amc_mirl	02	0.196875	0.329	0.309375	0.582111	0.787646	0	2.10938	0.680768	30
amc_mirl	03	0.414844	0.385	0.435937	0.902284	0.935962	0	3.97748	0.918786	34
amc_mirl	04	0.461754	0.483566	0.664645	1.36979	0.911474	0	7.15057	1.13721	21
amc_mirl	05	0.525	0.63	0.564375	1.02752	1.43309	0	5.30891	1.22625	38
amc_mirl	06	0.316875	0.255	0.225469	0.608673	0.65767	0	3.96031	0.640031	33
amc_mirl	07	2.45953	2.1	3.11695	5.0472	5.38301	0	17.7462	5.16464	33
amc_mirl	08	2.205	2.919	3.9075	5.70341	6.24665	0.7	20.2354	5.99676	40
amc_mirl	09	0.512695	0.455	0.560547	1.10102	1.13318	0	3.69358	1.11678	35
amc_mirl	10	0.559702	0.644754	1.32229	2.26711	1.34098	0.46875	9.44405	1.79713	21
amc_mirl	11	1.25439	1.309	0.98918	1.91933	3.10473	0.7	13.5088	2.44542	36
amc_mirl	12	0.752129	0.714	0.752129	1.57684	1.54833	0	4.95371	1.56116	37
amc_mirl	13	2.17773	1.5625	1.9043	2.97113	4.40759	0	12.3428	3.74682	40
amc_mirl	14	4.7693	2.555	3.49348	9.54749	5.3235	1.17574	35.3178	7.47774	31
amc_mirl	15	0.949219	1.645	1.56094	2.84406	2.69717	0	6.58392	2.7618	39
amc_mirl	16	1.41602	1.15	2.65625	3.95043	3.50499	0	11.6597	3.7188	37
amc_mirl	17	1.75781	1.48	1.29883	2.84486	3.70544	0	8.99164	3.18383	41
amc_mirl	18	2.87793	3.248	2.10547	6.38972	4.61608	0.683594	15.6012	5.50289	32
amc_mirl	19	0.616875	0.819	0.837188	1.56283	1.54988	0	3.68486	1.55687	37
amc_mirl	20	4.04316	2.436	2.35586	7.49759	4.09505	0.636719	16.6876	6.06853	31
amc_mirl	21	5.61735	5.6	4.14718	9.44082	10.7392	1.59537	19.5553	10.0467	32
amc_mirl	22	2.44531	1.939	3.67188	5.08166	5.5983	0	16.3056	5.37098	38
amc_mirl	23	1.58203	2.65	3.01758	5.65572	4.31888	0	12.9871	4.9472	39
amc_mirl	24	0.405051	0.538618	0.310724	1.08984	0.662433	0	3.19241	0.910133	18
amc_mirl	25	1.86977	0.959	0.774922	2.34867	2.70253	0	8.95124	2.50791	39
amc_mirl	26	0.331875	0.27	0.276562	0.568238	0.859739	0	2.65149	0.725648	31
amc_mirl	27	0.582012	0.511	0.506426	1.18304	1.14788	0	5.22996	1.16476	34
amc_mirl	28	4.10022	3.409	3.2891	7.37448	7.14891	1.02164	22.9502	7.18344	34
amc_mirl	29	0.312273	0.334872	0.420149	0.770273	0.806376	0	1.85995	0.785806	8
amc_mirl	30	1.93789	2.282	2.62656	4.39239	4.61552	0	17.3031	4.50619	39
amc_mirl	Avg	1.71128	1.56414	1.72619	3.48671	3.31025	0.26525	11.1254	3.40028	33.0667
ants_registration_bspline_syn	01	0.6525	0.763	0.645703	1.0292	1.86565	0	9.88512	1.45579	11
ants_registration_bspline_syn	02	0.105469	0.133	0.133594	0.297811	0.332503	0	0.994369	0.314463	1
ants_registration_bspline_syn	03	0.1125	0.098	0.119531	0.29806	0.274511	0	2.10521	0.286521	1
ants_registration_bspline_syn	04	0.377798	0.61789	0.251866	1.15767	0.708215	0	13.3529	0.929588	13
ants_registration_bspline_syn	05	0	0	0	0	0	0	0	0	6
ants_registration_bspline_syn	06	0.109687	0.06	0.073125	0.184095	0.247152	0	1.72994	0.224451	2
ants_registration_bspline_syn	07	0.433125	0.497	0.471797	0.796873	1.25725	0	7.66078	1.01909	6
ants_registration_bspline_syn	08	0.255	0.252	0.2025	0.509545	0.59698	0	6.37985	0.55676	5
ants_registration_bspline_syn	09	0.21875	0.182	0.225586	0.402323	0.584114	0	2.82255	0.4914	2
ants_registration_bspline_syn	10	0.566698	0.573115	0.454757	1.51435	0.678588	0	18.9999	1.09023	10
ants_registration_bspline_syn	11	0.279551	0.28	0.265215	0.39501	0.885574	0	8.57271	0.616719	7
ants_registration_bspline_syn	12	0	0	0	0	0	0	0	0	4
ants_registration_bspline_syn	13	0.302734	0.4125	0.361328	0.862732	0.787146	0	9.86086	0.821916	14
ants_registration_bspline_syn	14	1.40941	0.938	0.601172	1.09964	3.04663	0	19.8893	2.05366	11
ants_registration_bspline_syn	15	0.323438	0.231	0.225	0.557214	0.593959	0	5.30187	0.577791	2
ants_registration_bspline_syn	16	0.322266	0.35	0.332031	0.511334	1.12556	0	3.97325	0.830731	8
ants_registration_bspline_syn	17	0.341796	0.26	0.234374	0.4807	0.993828	0	6.38501	0.707125	9
ants_registration_bspline_syn	18	0.519531	0.413	0.4375	0.907546	1.06041	0	6.59922	0.983977	4
ants_registration_bspline_syn	19	0.146875	0.175	0.198281	0.380768	0.47763	0	2.19191	0.425325	6
ants_registration_bspline_syn	20	0.401133	0.462	0.496641	1.09935	0.843627	0	3.5	0.991946	4
ants_registration_bspline_syn	21	0.629026	0.814286	0.519312	1.05705	1.75587	0	10.4756	1.4242	6
ants_registration_bspline_syn	22	0.273438	0.357	0.390625	0.782428	0.757083	0	6.5318	0.768235	7
ants_registration_bspline_syn	23	0.234375	0.275	0.224609	0.780876	0.552867	0	2.68397	0.660031	9
ants_registration_bspline_syn	24	0.2053	0.2659	0.238592	0.572211	0.530957	0	1.92785	0.554866	4
ants_registration_bspline_syn	25	0.014219	0.014	0.007109	0.022274	0.022171	0	1.2251	0.022228	12
ants_registration_bspline_syn	26	0.145195	0.135	0.069141	0.300168	0.321239	0	1.65168	0.311546	5
ants_registration_bspline_syn	27	0.151172	0.154	0.120937	0.3628	0.355579	0	1.59101	0.359045	4
ants_registration_bspline_syn	28	0.662285	0.462	0.498574	1.2744	1.23832	0	20.5396	1.24289	2
ants_registration_bspline_syn	29	0.334984	0.390685	0.272529	0.797723	0.635621	0	4.94561	0.727982	6
ants_registration_bspline_syn	30	0	0.014	0	0	0.027451	0	0.7	0.014	7.5
ants_registration_bspline_syn	Avg	0.317608	0.319313	0.269048	0.614472	0.751883	0	6.08257	0.682084	6.28333
ants_registration_gaussian_syn	01	1.20984	0.896	0.897188	1.07987	3.05045	0	17.4226	2.08487	16
ants_registration_gaussian_syn	02	0.126563	0.161	0.140625	0.289866	0.440934	0	0.994369	0.362378	10
ants_registration_gaussian_syn	03	0.161719	0.105	0.126563	0.350921	0.314989	0	2.10521	0.333314	9
ants_registration_gaussian_syn	04	0.783582	0.519386	0.41278	1.86667	0.564897	0	10.5329	1.20607	22
ants_registration_gaussian_syn	05	0.013125	0	0	0.012868	0.013393	0	0.65625	0.013125	16
ants_registration_gaussian_syn	06	0.134062	0.075	0.073125	0.217949	0.25269	0	2.0265	0.240183	5
ants_registration_gaussian_syn	07	2.2275	1.505	1.10602	2.58608	4.16288	0	22.225	3.34862	26
ants_registration_gaussian_syn	08	0.4875	0.427	0.3225	0.522795	1.13337	0	9.83933	0.852507	17
ants_registration_gaussian_syn	09	0.239258	0.196	0.205078	0.417393	0.624124	0	3.07194	0.518691	7
ants_registration_gaussian_syn	10	1.44823	0.626845	0.755597	3.28859	0.809239	0	16.4695	2.03041	22
ants_registration_gaussian_syn	11	0.609277	0.448	0.301055	0.426977	1.57482	0	14.2023	0.950715	18
ants_registration_gaussian_syn	12	0.410957	0.231	0.201602	0.186193	0.939702	0	9.40942	0.600623	29
ants_registration_gaussian_syn	13	0.380859	0.4625	0.458984	0.941397	0.994907	0	9.86086	0.970292	19
ants_registration_gaussian_syn	14									44
ants_registration_gaussian_syn	15	0.302344	0.252	0.239063	0.518563	0.623209	0	5.30187	0.577165	1
ants_registration_gaussian_syn	16	0.322266	0.45	0.341797	0.626869	1.21748	0	4.73946	0.933986	12
ants_registration_gaussian_syn	17	0.380858	0.3	0.283202	0.49545	1.16946	0	4.80348	0.795587	20
ants_registration_gaussian_syn	18									44
ants_registration_gaussian_syn	19	0.146875	0.168	0.205625	0.346431	0.50956	0	2.19191	0.42147	5
ants_registration_gaussian_syn	20	1.70641	2.975	1.39441	3.91847	4.44061	0	20.06	4.13777	30
ants_registration_gaussian_syn	21	1.40434	1.24286	0.811882	1.2135	3.52858	0	18.5434	2.45315	15
ants_registration_gaussian_syn	22	0.367188	0.427	0.460938	1.00908	0.817952	0	6.5318	0.902049	12
ants_registration_gaussian_syn	23	0.253906	0.35	0.234375	0.692042	0.759843	0	2.85611	0.727977	16
ants_registration_gaussian_syn	24									44
ants_registration_gaussian_syn	25	0.063984	0.056	0.035547	0.129895	0.080461	0	3.3137	0.10765	19
ants_registration_gaussian_syn	26	0.152109	0.12	0.089883	0.34526	0.308759	0	1.65168	0.32555	8
ants_registration_gaussian_syn	27	0.143613	0.175	0.120937	0.366995	0.345562	0	1.82938	0.35585	3
ants_registration_gaussian_syn	28	1.04924	1.106	0.759024	1.7176	2.31126	0	15.0205	2.00913	16
ants_registration_gaussian_syn	29	0.53938	0.481379	0.317951	1.2188	0.673541	0	5.16839	0.984214	16
ants_registration_gaussian_syn	30	0.088086	0.077	0.048047	0.141652	0.190489	0	3.37509	0.166559	16
ants_registration_gaussian_syn	Avg	0.561225	0.512332	0.383104	0.923266	1.17975	0	7.93344	1.05222	17.9
asclepios1	01	2.77992	2.31	2.07984	4.11574	5.53818	0	26.2624	4.84118	30
asclepios1	02	0.161719	0.126	0.161719	0.324872	0.447262	0	0.994369	0.383619	15
asclepios1	03	0.16875	0.14	0.098437	0.347169	0.350788	0	1.98432	0.348942	17
asclepios1	04	4.52659	1.12832	1.25233	8.09108	2.46226	0	12.7051	5.23466	40
asclepios1	05	0	0	0	0	0	0	0	0	6
asclepios1	06	0.152344	0.06	0.073125	0.258815	0.257251	0	1.61905	0.257814	6
asclepios1	07	2.11149	1.729	1.35352	2.55813	4.60951	0	22.7762	3.55824	27
asclepios1	08	0.57	0.497	0.4425	0.667389	1.36369	0	14.3287	1.04339	22
asclepios1	09	0.21875	0.189	0.25293	0.445527	0.600445	0	3.7563	0.521437	8
asclepios1	10	6.62547	1.67457	1.73507	12.2243	3.1232	0.46875	18.5186	7.60583	40
asclepios1	11	0.888828	0.483	0.279551	0.515215	2.05016	0	14.5022	1.21614	21
asclepios1	12	0	0.007	0	0	0.012727	0	0.7	0.007	10
asclepios1	13	0.253906	0.3875	0.361328	0.755324	0.770025	0	9.86086	0.763263	9
asclepios1	14	7.46789	1.498	1.3159	8.18895	8.28396	0	41.5157	8.23551	33
asclepios1	15	0.288281	0.273	0.253125	0.57293	0.620636	0	5.30187	0.599646	8
asclepios1	16	0.615234	0.975	0.498047	0.924248	2.27028	0	5.45604	1.62418	29
asclepios1	17	0.380858	0.3	0.263671	0.51452	0.993212	0	4.80348	0.724428	13
asclepios1	18	2.7002	1.505	0.922852	2.72499	4.43103	0	18.1574	3.57801	28
asclepios1	19	0.146875	0.175	0.205625	0.32828	0.509353	0	2.19191	0.411573	3
asclepios1	20	3.21543	5.362	4.26602	9.46138	7.46465	0.636719	26.6161	8.62275	34
asclepios1	21	3.66444	4.21429	2.61119	6.54989	7.51775	0.7	23.3398	7.00649	27
asclepios1	22	0.492188	0.525	0.507812	1.02412	1.16833	0	5.73575	1.10488	19
asclepios1	23	0.478516	0.375	0.419922	1.07991	1.02537	0	4.02647	1.051	28
asclepios1	24	1.78667	0.661341	0.538219	3.00332	1.14102	0	5.98098	2.22031	35
asclepios1	25	0.042656	0.028	0.028438	0.064367	0.065824	0	2.11829	0.065023	14
asclepios1	26	0.179766	0.12	0.200508	0.420412	0.464507	0	2.15411	0.444224	19
asclepios1	27	0.166289	0.175	0.120937	0.348217	0.441173	0	1.27775	0.396554	12
asclepios1	28	3.1626	2.821	3.18492	7.12574	5.25385	0	21.5567	6.0811	33
asclepios1	29	1.19799	0.788346	0.618868	2.48028	0.802347	0	7.43068	1.75838	32
asclepios1	30	0.056055	0.042	0.024023	0.032685	0.164319	0	1.80069	0.099818	15
asclepios1	Avg	1.48332	0.952312	0.802348	2.50493	2.1401	0.060182	10.2491	2.32685	21.1
asclepios2	01	1.38656	0.994	1.07391	1.422	3.36083	0	30.5802	2.4108	21
asclepios2	02	0.267188	0.231	0.302344	0.515614	0.735633	0	1.72102	0.621223	27
asclepios2	03	0.267188	0.273	0.28125	0.687878	0.630753	0	1.72102	0.659887	28
asclepios2	04	0.307836	0.573115	0.41278	1.28226	0.57837	0	5.2821	0.925062	12
asclepios2	05	0.301875	0.259	0.34125	0.707137	0.724125	0	1.4875	0.715461	33
asclepios2	06	0.201094	0.15	0.188906	0.324823	0.555127	0	1.61905	0.472217	30
asclepios2	07	0.858516	0.91	0.920391	1.2986	2.43641	0	12.2626	1.85452	15
asclepios2	08	0.5025	0.49	0.3675	0.833636	1.18122	0	5.60134	1.02133	21
asclepios2	09	0.328125	0.252	0.334961	0.698454	0.733505	0	2.82255	0.715629	28
asclepios2	10	0.328825	0.743259	0.545709	1.66948	0.699027	0	9.65481	1.17701	12
asclepios2	11	0.501758	0.483	0.45875	0.67719	1.44	0	9.4923	1.02131	19
asclepios2	12	0.488496	0.35	0.434219	0.999373	0.903033	0	2.54996	0.946386	31
asclepios2	13	0.458984	0.6125	0.488281	1.2927	1.1147	0	9.31376	1.19658	27
asclepios2	14	1.02199	0.847	0.661289	1.55463	2.02164	0	12.4945	1.78346	9
asclepios2	15	0.400781	0.35	0.386719	0.824881	0.809113	0	5.16519	0.816051	28
asclepios2	16	0.517578	0.575	0.449219	0.964231	1.49088	0	5.03224	1.23809	22
asclepios2	17	0.48828	0.54	0.419921	1.05538	1.38171	0	4.95813	1.18438	29
asclepios2	18	0.922852	0.686	0.628906	1.20291	1.90339	0	8.46096	1.55315	13
asclepios2	19	0.279063	0.28	0.29375	0.599282	0.751618	0	1.78509	0.669357	28
asclepios2	20	0.783164	0.98	0.598516	1.67539	1.60095	0	7.15307	1.64413	17
asclepios2	21	1.25074	1.87143	0.797254	1.99964	3.41858	0	14.8817	2.74662	19
asclepios2	22	0.5625	0.567	0.617188	1.23687	1.22964	0	5.73575	1.23282	25
asclepios2	23	0.390625	0.5	0.292969	0.915329	1.07692	0	5.36793	1.00097	24
asclepios2	24	0.454989	0.620434	0.432795	1.25677	0.813675	0	4.11547	1.07047	21
asclepios2	25	0.348359	0.301	0.255938	0.745576	0.734959	0	2.11829	0.740798	34
asclepios2	26	0.200508	0.195	0.269648	0.584736	0.582994	0	1.79055	0.583795	25
asclepios2	27	0.332578	0.357	0.309902	0.6934	0.883906	0	3.27057	0.792463	31
asclepios2	28	1.10133	1.631	1.16086	2.91341	2.47561	0	15.2091	2.65662	22
asclepios2	29	0.675645	0.697651	0.499637	1.59442	0.874295	0	4.47471	1.2846	23
asclepios2	30	0.44043	0.434	0.336328	0.816062	1.00265	0	1.80069	0.91122	32
asclepios2	Avg	0.545679	0.59178	0.48537	1.1014	1.27151	0	6.59741	1.18821	23.5333
brno	01	4.60149	6.419	2.74594	9.84169	8.8739	0.679688	23.505	9.34812	36
brno	02	11.2852	0.469	14.5195	17.9918	20.1932	7.86118	28.3525	19.0485	43
brno	03	7.45312	0.35	9.88594	12.3757	13.5783	5.4004	19.7125	12.965	44
brno	04	1.4972	1.38801	0.657649	3.50756	1.28129	0	17.1492	2.37781	32
brno	05	4.58063	0.336	5.47312	6.9908	7.93702	3.35509	12.207	7.45445	41
brno	06	0.310781	0.195	0.213281	0.615935	0.597966	0	2.28489	0.604435	32
brno	07	3.55008	3.038	5.20524	8.58468	8.09967	1.29862	32.8374	8.25633	37
brno	08	1.515	0.714	2.1	2.96941	3.08177	0.75	8.7284	3.03009	34
brno	09	18.416	0.756	21.3691	28.5827	29.8122	13.569	44.2072	29.1851	44
brno	10	2.44869	3.11631	1.37826	7.07611	2.12002	0	21.6486	4.56108	35
brno	11	2.35826	0.819	2.72383	3.89146	4.271	1.59537	19.2489	4.02714	39
brno	12	2.22537	0.504	3.2799	4.23484	4.29037	1.04462	8.69735	4.26538	39
brno	13	0.390625	0.525	0.410156	1.1159	0.89527	0	10.5758	0.996759	21
brno	14	4.68246	4.879	1.99723	7.80346	8.42522	0	37.5677	8.10812	32
brno	15	0.61875	0.532	0.358594	0.988667	1.13305	0	5.87941	1.06952	32
brno	16	0.742187	1.65	0.859375	1.94405	2.90222	0	36.6244	2.4423	36
brno	17	0.458983	0.74	0.556639	1.40753	1.41831	0	6.30989	1.38434	30
brno	18	3.69141	3.913	1.46973	6.10295	6.66692	0	29.2632	6.38494	34
brno	19	4.58984	0.483	5.17	6.99705	7.30774	2.3223	14.0477	7.13997	40
brno	20	2.53414	5.075	1.87832	6.97946	6.0828	0.636719	29.3087	6.60286	32
brno	21	7.52637	7.7	9.42807	19.9367	13.1985	4.41594	47.8843	16.0891	36
brno	22	4.94531	1.092	6.67969	9.09049	8.94458	2.56778	18.2724	9.00878	44
brno	23	0.322266	0.575	0.3125	0.904127	1.15874	0	2.85611	1.03907	27
brno	24	1.6424	0.974967	1.20961	3.57211	0.89161	0	23.7073	2.44508	37
brno	25	13.4438	0.637	17.7379	22.4848	24.0449	12.1062	32.9342	23.1868	44
brno	26	0.304219	0.105	0.200508	0.665224	0.419978	0	1.65168	0.532791	24
brno	27	4.22525	0.427	5.54045	7.23838	7.26633	3.20684	10.7656	7.25291	40
brno	28	3.63141	5.187	2.44078	6.40068	8.76007	0	32.3991	7.56356	35
brno	29	1.06741	1.00462	0.931141	2.75152	0.821544	0	12.6145	1.92118	33
brno	30	3.35527	0.728	4.19609	5.37602	6.21342	1.7906	24.9098	5.80309	40
brno	Avg	3.94713	1.81106	4.36428	7.28073	7.02293	2.08668	20.5384	7.13649	35.7667
cms	01	0.591328	0.637	0.496172	0.879797	1.58045	0	14.7079	1.23713	6
cms	02	0.119531	0.147	0.161719	0.351855	0.382451	0	0.994369	0.366541	13
cms	03	0.140625	0.105	0.1125	0.356455	0.288797	0	1.57084	0.323302	6
cms	04	0.279851	0.465656	0.314832	0.958533	0.644867	0	9.75309	0.799359	7
cms	05	0	0	0	0	0	0	0	0	6
cms	06	0.115781	0.06	0.079219	0.217949	0.238208	0	1.61905	0.230915	3
cms	07	0.332578	0.357	0.340313	0.686122	0.898623	0	3.7315	0.785511	1
cms	08	0.165	0.224	0.1875	0.462952	0.496232	0	2.89871	0.480924	2
cms	09	0.21875	0.175	0.25293	0.463374	0.575466	0	2.90415	0.518299	6
cms	10	0.335821	0.58207	0.489739	1.28757	0.706097	0	14.1751	0.992494	6
cms	11	0.308223	0.245	0.164863	0.424229	0.724181	0	7.62086	0.557965	1
cms	12	0	0	0	0	0	0	0	0	4
cms	13	0.263672	0.325	0.341797	0.779195	0.680251	0	9.86086	0.725765	3
cms	14	0.320625	0.385	0.320625	0.669597	0.931377	0	4.16525	0.797869	1
cms	15	0.316406	0.259	0.260156	0.57293	0.657381	0	5.30187	0.620223	11
cms	16	0.351562	0.325	0.283203	0.613974	1.02024	0	4.73946	0.825231	7
cms	17	0.312499	0.28	0.234374	0.536366	0.876164	0	4.80348	0.681946	6
cms	18	0.444336	0.378	0.369141	0.87731	0.892021	0	5.68036	0.884666	2
cms	19	0.146875	0.175	0.198281	0.319868	0.53705	0	2.19191	0.419772	4
cms	20	0.426602	0.364	0.369297	0.963461	0.741707	0	3.55744	0.870325	2
cms	21	0.497369	0.557143	0.416912	0.951728	1.19175	0	6.04136	1.07182	1
cms	22	0.296875	0.371	0.34375	0.782408	0.735762	0	6.5318	0.756286	4
cms	23	0.234375	0.225	0.205078	0.542533	0.617859	0	2.85611	0.582456	2
cms	24	0.266335	0.374987	0.282981	0.769629	0.592419	0	4.67093	0.69512	8
cms	25	0.007109	0.007	0.007109	0.022274	0	0	1.2251	0.012251	6
cms	26	0.124453	0.09	0.076055	0.246303	0.275678	0	1.65168	0.262165	3
cms	27	0.136055	0.182	0.151172	0.435699	0.357181	0	1.27775	0.39487	10
cms	28	0.639961	0.497	0.610195	1.38327	1.2358	0	15.0467	1.29275	3
cms	29	0.459893	0.481379	0.334984	1.09713	0.710239	0	8.87218	0.930675	13
cms	30	0	0	0	0	0	0	0	0	3.5
cms	Avg	0.26175	0.275808	0.24683	0.588417	0.619608	0	4.94833	0.603888	5.01667
deeds_mind	01	0.448594	0.588	0.475781	0.958862	1.26076	0	5.33224	1.11283	2
deeds_mind	02	0.140625	0.154	0.140625	0.359263	0.367887	0	1.56665	0.363402	11
deeds_mind	03	0.133594	0.098	0.1125	0.301492	0.310356	0	1.57084	0.305835	4
deeds_mind	04	0.230877	0.420882	0.258862	0.802536	0.605826	0	4.13875	0.702713	3
deeds_mind	05	0	0.007	0	0	0.014286	0	0.7	0.007	13
deeds_mind	06	0.134062	0.105	0.115781	0.332232	0.295663	0	1.72994	0.308828	13
deeds_mind	07	0.348047	0.413	0.409922	0.795353	0.947358	0	3.48274	0.863402	3
deeds_mind	08	0.285	0.287	0.2325	0.569628	0.668694	0	4.68001	0.623123	10
deeds_mind	09	0.239258	0.182	0.246094	0.525255	0.562641	0	2.82255	0.543574	17
deeds_mind	10	0.482743	0.823853	0.475746	1.83212	0.674608	0	14.8187	1.24473	14
deeds_mind	11	0.329727	0.287	0.236543	0.4689	0.855329	0	8.81539	0.641968	10
deeds_mind	12	0	0.014	0	0	0.025455	0	0.7	0.014	14
deeds_mind	13	0.234375	0.425	0.3125	0.70959	0.715382	0	10.3792	0.712718	1
deeds_mind	14	0.561094	0.49	0.380742	0.807778	1.32243	0	9.60623	1.05996	6
deeds_mind	15	0.3375	0.273	0.239063	0.624323	0.654138	0	5.66723	0.641019	16
deeds_mind	16	0.273437	0.2	0.283203	0.570962	0.736592	0	3.08816	0.65709	1
deeds_mind	17	0.302734	0.18	0.273437	0.427859	0.844348	0	4.80348	0.610887	2
deeds_mind	18	0.526367	0.567	0.375977	1.10988	1.05493	0	12.1889	1.0824	5
deeds_mind	19	0.183594	0.182	0.198281	0.361145	0.519035	0	2.66581	0.433774	8
deeds_mind	20	0.426602	0.532	0.483906	1.24757	0.751865	0	6.85474	1.03937	7
deeds_mind	21	0.599769	0.892857	0.475427	1.13808	1.65469	0	10.4901	1.40585	5
deeds_mind	22	0.28125	0.378	0.304688	0.735746	0.746965	0	6.5318	0.742029	3
deeds_mind	23	0.166016	0.225	0.224609	0.52532	0.618462	0	2.68397	0.574685	1
deeds_mind	24	0.183105	0.272718	0.221946	0.46937	0.59014	0	1.24582	0.520148	1
deeds_mind	25	0.007109	0	0.014219	0.031207	0	0	1.00542	0.017164	10
deeds_mind	26	0.165937	0.09	0.145195	0.318877	0.378721	0	1.65168	0.351193	11
deeds_mind	27	0.196523	0.21	0.113379	0.426474	0.419253	0	1.66592	0.422719	14
deeds_mind	28	0.639961	0.497	0.506016	1.37661	1.14337	0	19.2524	1.24156	1
deeds_mind	29	0.198719	0.27906	0.22143	0.55925	0.556626	0	2.0716	0.558121	2
deeds_mind	30	0	0.021	0	0	0.041176	0	0.7	0.021	9
deeds_mind	Avg	0.268554	0.303146	0.249279	0.612856	0.644566	0	5.09701	0.627436	7.23333
diku	01	3.44602	2.506	1.77398	4.96613	5.42109	0.679688	19.6897	5.19816	31
diku	02	0.260156	0.28	0.267188	0.508645	0.730942	0	1.72102	0.615348	26
diku	03	0.295312	0.259	0.414844	0.611021	0.91133	0	3.57974	0.758172	32
diku	04	0.587687	0.555205	0.384795	1.40984	0.811574	0	8.98281	1.10624	19
diku	05	0.137812	0.154	0.137812	0.246146	0.45755	0	1.62583	0.349734	29
diku	06	0.152344	0.135	0.0975	0.317408	0.37787	0	1.61905	0.356104	20
diku	07	3.06281	2.324	2.06508	3.80782	6.43338	0	17.0352	5.08252	32
diku	08	1.1325	0.91	0.6675	1.55151	2.16166	0	9.12757	1.88099	30
diku	09	0.416992	0.434	0.348633	0.714836	1.1772	0	4.25527	0.941396	33
diku	10	1.01446	0.671619	0.52472	2.41983	0.731507	0	14.7821	1.56307	19
diku	11	1.25439	1.316	0.680957	0.972668	3.82371	0	16.6504	2.27442	35
diku	12	0.806406	0.525	0.519512	1.1439	1.46252	0	6.15642	1.31914	35
diku	13	0.537109	0.65	0.537109	1.20902	1.3066	0	9.86086	1.26171	29
diku	14	3.53356	2.569	1.54969	4.397	6.48999	0	18.9976	5.42256	30
diku	15	0.386719	0.343	0.288281	0.654818	0.865214	0	5.48799	0.77264	27
diku	16	0.488281	0.775	0.449219	0.9071	1.7377	0	5.09447	1.33901	23
diku	17	0.517577	0.58	0.390624	0.870997	1.54454	0	4.49582	1.16341	28
diku	18	3.21289	2.87	1.46289	4.2041	6.08475	0	15.1841	5.14443	31
diku	19	0.301094	0.266	0.249687	0.495974	0.826408	0	2.71165	0.647973	27
diku	20	3.16449	4.473	2.19668	7.001	6.42347	0.636719	20.341	6.75844	33
diku	21	4.21301	3.75714	2.47222	6.14982	8.3136	1.0137	17.459	7.25728	28
diku	22	1.1875	1.666	1.14844	2.72327	2.78763	0	11.6045	2.75931	37
diku	23	0.371094	0.6	0.380859	1.18108	1.14599	0	3.31939	1.16248	29
diku	24	0.571511	0.415895	0.510476	1.30417	0.664684	0	3.98211	1.03529	20
diku	25	0.213281	0.147	0.177734	0.429073	0.365422	0	3.81034	0.40043	27
diku	26	0.235078	0.195	0.262734	0.595567	0.57633	0	2.46462	0.585179	27
diku	27	0.438398	0.392	0.241875	0.792863	0.896702	0	3.10341	0.84686	33
diku	28	2.62682	3.143	1.82314	5.86182	4.67702	0	22.2059	5.1871	31
diku	29	1.05605	0.613933	0.635901	2.30841	0.541704	0	7.73643	1.54831	25
diku	30	0.264258	0.357	0.296289	0.5055	0.905993	0	3.32359	0.709751	31
diku	Avg	1.19619	1.12943	0.765212	2.00871	2.35514	0.07767	8.88026	2.18158	28.5667
dirboost_drop	01	1.18266	1.204	0.985547	1.73993	2.90082	0	11.9351	2.33198	20
dirboost_drop	02	0.246094	0.161	0.161719	0.401337	0.539411	0	2.21458	0.467613	21
dirboost_drop	03	0.189844	0.245	0.217969	0.486754	0.575641	0	3.56993	0.530309	25
dirboost_drop	04	0.377798	0.940267	0.559702	1.62417	0.989376	0	9.53666	1.30204	23
dirboost_drop	05	0.02625	0.014	0.032813	0.077206	0.051402	0	1.16247	0.064562	22
dirboost_drop	06	0.176719	0.135	0.140156	0.351842	0.401978	0	1.72994	0.383929	24
dirboost_drop	07	1.24523	1.106	1.05961	2.5276	2.36886	0	19.1025	2.42296	20
dirboost_drop	08	0.675	0.665	0.45	0.905918	1.6175	0	8.09027	1.29017	26
dirboost_drop	09	0.341797	0.266	0.25293	0.548845	0.800576	0	3.69358	0.672193	26
dirboost_drop	10	2.8125	1.36115	0.951493	5.92611	1.44658	0	23.7517	3.65292	31
dirboost_drop	11	0.673789	0.658	0.602109	0.740504	2.01365	0	13.2089	1.31874	24
dirboost_drop	12	0.248125	0.147	0.217109	0.249852	0.587301	0	4.95371	0.435449	26
dirboost_drop	13	0.410156	0.5125	0.507812	1.09976	1.04929	0	9.86086	1.07251	24
dirboost_drop	14	1.66324	1.379	0.888399	2.84431	2.63663	0	18.4383	2.74255	21
dirboost_drop	15	0.344531	0.301	0.239063	0.60757	0.71326	0	5.30187	0.666756	21
dirboost_drop	16	0.419922	0.575	0.439453	0.879282	1.32117	0	4.73946	1.10906	19
dirboost_drop	17	0.449218	0.48	0.40039	0.861723	1.30635	0	5.36614	1.04902	24
dirboost_drop	18	1.2373	1.106	0.916016	1.97459	2.52934	0	14.5725	2.25197	17
dirboost_drop	19	0.315781	0.238	0.301094	0.455526	0.817959	0	4.29325	0.622245	26
dirboost_drop	20	0.92961	1.239	1.04422	2.26479	2.20986	0	11.8419	2.24172	22
dirboost_drop	21	1.10445	1.48571	1.13371	2.3662	2.8338	0	10.261	2.59494	17
dirboost_drop	22	0.625	0.574	0.59375	1.47345	1.13901	0	8.04453	1.28616	29
dirboost_drop	23	0.263672	0.45	0.371094	0.854416	0.982486	0	5.45604	0.922294	23
dirboost_drop	24	0.665838	0.545436	0.654741	1.72391	0.74009	0	6.20539	1.31026	28
dirboost_drop	25	0.11375	0.091	0.106641	0.163305	0.278025	0	3.32533	0.214929	24
dirboost_drop	26	0.276562	0.27	0.172852	0.557592	0.606748	0	2.15411	0.584136	26
dirboost_drop	27	0.219199	0.308	0.219199	0.510199	0.646395	0	2.1	0.581021	23
dirboost_drop	28	1.14598	1.071	1.12365	2.47312	2.14064	0	15.6212	2.2755	18
dirboost_drop	29	0.936818	0.676722	0.687	2.08217	0.837585	0	10.4221	1.54671	24
dirboost_drop	30	0.144141	0.154	0.120117	0.162197	0.478344	0	2.27294	0.323432	22
dirboost_drop	Avg	0.648699	0.61196	0.518345	1.29781	1.252	0	8.10754	1.2756	23.2
drop	01	3.22172	4.739	1.93031	6.83888	6.7621	0	21.9404	6.79972	33
drop	02	0.140625	0.14	0.154687	0.330473	0.401802	0	1.21605	0.364711	12
drop	03	0.140625	0.147	0.1125	0.270591	0.419595	0	2.10521	0.343603	15
drop	04	0.839552	1.96113	1.02845	3.84585	1.35323	0.46875	9.47542	2.58094	33
drop	05	0.006562	0	0.013125	0	0.032333	0	0.928078	0.015843	18
drop	06	0.091406	0.075	0.085312	0.146536	0.263379	0	1.72994	0.221315	1
drop	07	2.93906	5.537	1.43086	8.10052	6.15967	0	37.3198	7.04909	35
drop	08	0.9075	2.674	1.0725	2.29514	4.08817	0	22.2183	3.26338	37
drop	09	0.232422	0.175	0.259766	0.429731	0.617373	0	2.90415	0.521676	9
drop	10	1.3153	2.96408	1.48321	5.77502	1.94671	0	14.2405	3.8323	33
drop	11	0.946172	1.526	0.437246	0.677323	3.72214	0	20.8034	2.07117	31
drop	12	0.124063	0.119	0.108555	0.213036	0.238355	0	3.90284	0.226962	22
drop	13	0.3125	0.4	0.332031	0.849042	0.750676	0	9.56744	0.795925	11
drop	14	6.12527	4.074	1.99055	8.45918	8.59368	0	32.0314	8.52509	34
drop	15	0.316406	0.245	0.225	0.534351	0.633009	0	5.30187	0.589599	6
drop	16	0.332031	0.375	0.351562	0.605547	1.086	0	4.73946	0.855381	9
drop	17	0.371093	0.32	0.273437	0.562581	1.02915	0	5.6264	0.765951	18
drop	18	2.91895	4.046	1.32617	6.07437	5.66049	0	24.6521	5.86743	33
drop	19	0.168906	0.21	0.212969	0.344453	0.585258	0	2.19191	0.455223	14
drop	20	2.65512	8.106	2.43227	10.3873	8.53398	0	34.3635	9.60889	35
drop	21	2.25279	5.00714	1.67496	5.89552	6.89255	0	27.2865	6.37457	26
drop	22	0.507812	0.595	0.53125	1.15861	1.16266	0	10.8725	1.16088	22
drop	23	0.214844	0.275	0.263672	0.61181	0.696143	0	3.17249	0.656506	8
drop	24	0.909979	1.11133	0.826749	2.57542	0.942871	0	6.23965	1.88901	31
drop	25	0.042656	0.049	0.042656	0.072976	0.092129	0	3.3137	0.081595	17
drop	26	0.138281	0.105	0.110625	0.302747	0.324774	0	1.79055	0.314641	6
drop	27	0.181406	0.217	0.151172	0.365612	0.522074	0	2.23189	0.446972	17
drop	28	2.09848	4.116	2.40357	6.30822	5.48424	0	27.5775	5.81667	32
drop	29	0.709711	1.04648	0.601835	2.25882	0.846802	0	6.4775	1.65132	28
drop	30	0.032031	0.042	0.024023	0.021706	0.116217	0	2.66271	0.069907	13
drop	Avg	1.03978	1.6799	0.729701	2.54371	2.33192	0.015625	11.6294	2.44054	21.3
elastix	01	0.876797	0.987	0.591328	1.07659	2.33923	0	17.5572	1.72054	14
elastix	02	0.098437	0.154	0.133594	0.31123	0.355668	0	0.994369	0.33256	3
elastix	03	0.140625	0.112	0.140625	0.366976	0.323376	0	2.10521	0.345612	16
elastix	04	0.279851	0.519386	0.286847	0.951525	0.640083	0	9.13658	0.79348	6
elastix	05	0.019688	0.014	0	0	0.052557	0	1.91902	0.025753	20
elastix	06	0.134062	0.09	0.127969	0.259616	0.35651	0	1.72994	0.321628	14
elastix	07	1.30711	2.051	1.27617	3.7607	2.63283	0	23.079	3.15916	24
elastix	08	0.3	0.259	0.2025	0.513932	0.659746	0	8.60247	0.592672	8
elastix	09	0.232422	0.224	0.25293	0.422015	0.668908	0	3.14708	0.542992	16
elastix	10	0.377798	0.537295	0.447761	1.2822	0.651391	0	13.7422	0.962088	5
elastix	11	0.315391	0.259	0.193535	0.426081	0.827317	0	10.0871	0.606389	5
elastix	12	0	0	0	0	0	0	0	0	4
elastix	13	0.332031	0.575	0.410156	0.854489	1.19558	0	25.0381	1.03868	23
elastix	14	2.11746	1.792	0.875039	2.01101	4.68888	0	26.3448	3.32317	25
elastix	15	0.316406	0.287	0.260156	0.592844	0.673943	0	5.30187	0.638259	15
elastix	16	0.380859	0.225	0.332031	0.649641	0.873678	0	4.73946	0.76614	5
elastix	17	0.361327	0.26	0.224609	0.527342	0.949106	0	6.38501	0.710806	10
elastix	18	1.32617	1.19	0.820313	1.92929	2.64814	0	17.675	2.28871	19
elastix	19	0.154219	0.182	0.168906	0.323283	0.509191	0	1.78509	0.408801	2
elastix	20	0.706758	0.672	0.541211	1.35687	1.37707	0	10.3498	1.36535	14
elastix	21	0.826511	1.15	0.58514	1.57766	2.0464	0	13.6601	1.81506	11
elastix	22	0.289062	0.392	0.359375	0.812118	0.756904	0	6.5318	0.781198	8
elastix	23	0.234375	0.25	0.263672	0.762297	0.604198	0	2.68397	0.678504	13
elastix	24	0.282981	0.327262	0.227495	0.717188	0.529547	0	3.76181	0.638294	7
elastix	25	0	0	0	0	0	0	0	0	1.5
elastix	26	0.138281	0.045	0.096797	0.249981	0.248225	0	1.65168	0.249033	2
elastix	27	0.151172	0.196	0.10582	0.407108	0.360868	0	1.27775	0.383063	7
elastix	28	1.02691	1.428	0.974825	3.09969	1.90466	0	20.9651	2.44728	20
elastix	29	0.39176	0.313943	0.272529	0.821806	0.668271	0	6.37595	0.75575	7
elastix	30	0	0	0	0	0	0	0	0	3.5
elastix	Avg	0.437282	0.483063	0.339044	0.868783	0.984743	0	8.22091	0.923032	10.9333
elastix_smooth	01	0.774844	0.812	0.584532	1.08681	2.03399	0	16.1093	1.56987	13
elastix_smooth	02	0.091406	0.133	0.133594	0.278689	0.358188	0	0.994369	0.316849	2
elastix_smooth	03	0.133594	0.098	0.119531	0.301037	0.329274	0	1.72102	0.314873	5
elastix_smooth	04	0.244869	0.411927	0.230877	0.796879	0.543033	0	8.38831	0.668062	1
elastix_smooth	05	0	0	0	0	0	0	0	0	6
elastix_smooth	06	0.127969	0.075	0.115781	0.242688	0.32169	0	1.72994	0.29325	10
elastix_smooth	07	0.719297	1.071	0.649688	1.89353	1.64482	0	12.574	1.75024	14
elastix_smooth	08	0.2325	0.21	0.18	0.315465	0.661583	0	4.96588	0.502369	3
elastix_smooth	09	0.232422	0.224	0.232422	0.414485	0.637022	0	2.90415	0.523528	10
elastix_smooth	10	0.349813	0.465656	0.440765	1.22457	0.602688	0	12.9175	0.908989	2
elastix_smooth	11	0.329727	0.217	0.164863	0.407178	0.758852	0	9.77674	0.564876	3
elastix_smooth	12	0	0	0	0	0	0	0	0	4
elastix_smooth	13	0.380859	0.4875	0.488281	0.824466	1.10127	0	13.5767	0.973939	20
elastix_smooth	14	1.24242	1.26	0.521016	1.18384	3.14828	0	24.4451	2.14641	13
elastix_smooth	15	0.295312	0.294	0.239063	0.588961	0.641316	0	5.30187	0.61828	10
elastix_smooth	16	0.351562	0.225	0.322266	0.598566	0.879762	0	4.73946	0.744788	3
elastix_smooth	17	0.322265	0.32	0.234374	0.539338	0.949901	0	8.29267	0.71741	11
elastix_smooth	18	0.731445	0.616	0.410156	1.22368	1.34118	0	12.3636	1.28243	10
elastix_smooth	19	0.154219	0.189	0.205625	0.322646	0.577674	0	2.19191	0.439959	9
elastix_smooth	20	0.496641	0.406	0.426602	1.09659	0.84927	0	4.80014	0.992716	5
elastix_smooth	21	0.614397	0.85	0.44617	1.26598	1.5315	0	7.86416	1.39666	4
elastix_smooth	22	0.265625	0.371	0.382812	0.786364	0.751049	0	6.5318	0.766587	6
elastix_smooth	23	0.175781	0.25	0.253906	0.64173	0.599561	0	2.68397	0.619381	6
elastix_smooth	24	0.244141	0.2659	0.216397	0.615697	0.508658	0	3.07835	0.570692	5
elastix_smooth	25	0	0.007	0.007109	0.01814	0	0	0.997714	0.009977	4
elastix_smooth	26	0.131367	0.045	0.096797	0.228725	0.253528	0	1.65168	0.242119	1
elastix_smooth	27	0.143613	0.175	0.128496	0.377941	0.367963	0	1.27775	0.372753	6
elastix_smooth	28	0.796231	0.847	0.736699	1.85512	1.62584	0	14.8149	1.71735	12
elastix_smooth	29	0.346339	0.27906	0.255496	0.72088	0.598131	0	5.93035	0.668069	5
elastix_smooth	30	0	0	0	0	0	0	0	0	3.5
elastix_smooth	Avg	0.330955	0.353501	0.274111	0.661667	0.787201	0	6.42078	0.723081	6.88333
hpc	01	1.07391	1.337	0.903985	1.84442	2.73759	0	12.4416	2.29993	19
hpc	02	0.225	0.168	0.288281	0.513688	0.597721	0	1.72102	0.554024	24
hpc	03	0.126563	0.175	0.175781	0.359517	0.432895	0	2.10521	0.395472	21
hpc	04	0.237873	0.429836	0.35681	0.906145	0.602601	0	8.68432	0.752108	5
hpc	05	0.02625	0.028	0.02625	0.052328	0.101725	0	0.959512	0.076533	23
hpc	06	0.158438	0.345	0.109687	0.636503	0.493135	0	1.72994	0.544748	31
hpc	07	2.43633	1.379	1.46953	1.36011	5.96563	0	23.6301	3.64927	29
hpc	08	0.42	0.49	0.3525	0.739084	1.09852	0	7.52562	0.933177	19
hpc	09	0.287109	0.308	0.300781	0.618701	0.780451	0	3.7563	0.697959	27
hpc	10	0.629664	0.671619	0.496735	1.83389	0.732927	0	18.5226	1.27519	16
hpc	11	0.752637	0.644	0.559102	0.631532	2.22681	0	11.2482	1.35904	26
hpc	12	0.100801	0.056	0.085293	0.220848	0.216526	0	1.73383	0.218471	21
hpc	13	0.419922	0.425	0.400391	0.939483	0.917279	0	9.56744	0.927492	18
hpc	14	1.51629	1.127	1.12219	1.47411	3.64172	0	14.7239	2.53624	18
hpc	15	0.358594	0.301	0.316406	0.701077	0.777593	0	5.16519	0.743926	25
hpc	16	0.410156	0.65	0.458984	0.868689	1.52821	0	4.02647	1.21164	20
hpc	17	0.302734	0.36	0.263671	0.507334	1.02371	0	6.30989	0.734722	14
hpc	18	2.74805	1.477	1.33984	1.75499	6.05576	0	18.07	3.90538	29
hpc	19	0.279063	0.224	0.242344	0.422428	0.740609	0	4.65487	0.568791	24
hpc	20	0.623984	0.777	0.649453	1.61287	1.28547	0	8.44812	1.47536	16
hpc	21	2.12845	2.52857	1.35314	2.1738	5.77784	0	14.4456	4.10074	23
hpc	22	0.507812	0.651	0.59375	1.23703	1.23765	0	6.5318	1.23738	27
hpc	23	0.283203	0.35	0.263672	0.745485	0.850956	0	2.68397	0.801385	19
hpc	24	0.233043	0.2659	0.227495	0.544964	0.54095	0	1.62234	0.543276	2
hpc	25	0.135078	0.112	0.092422	0.234666	0.311054	0	2.11829	0.269041	26
hpc	26	0.165937	0.15	0.110625	0.290354	0.451779	0	2.04014	0.377524	15
hpc	27	0.143613	0.238	0.15873	0.445482	0.455352	0	1.06895	0.450614	18
hpc	28	1.30969	1.365	1.03436	2.41008	2.70789	0	17.344	2.54084	21
hpc	29	0.283884	0.27906	0.249818	0.713234	0.465803	0	3.8605	0.606781	3
hpc	30	0.120117	0.154	0.112109	0.153696	0.46278	0	2.3859	0.311329	21
hpc	Avg	0.614806	0.582199	0.470471	0.898218	1.5073	0	7.30419	1.20328	20
icg_lbi_graz_anisotropic_optical_flow	01	6.28711	14.182	4.98211	17.2027	18.6745	0.7	53.1341	17.9533	40
icg_lbi_graz_anisotropic_optical_flow	02									44
icg_lbi_graz_anisotropic_optical_flow	03	0.154687	0.126	0.1125	0.307208	0.372214	0	1.98432	0.339061	14
icg_lbi_graz_anisotropic_optical_flow	04	3.22528	2.83871	1.46222	7.75898	2.0497	0	14.7405	4.86174	39
icg_lbi_graz_anisotropic_optical_flow	05	0	0	0	0	0	0	0	0	6
icg_lbi_graz_anisotropic_optical_flow	06	0.158438	0.09	0.115781	0.364485	0.314608	0	1.61905	0.332563	18
icg_lbi_graz_anisotropic_optical_flow	07	3.04735	4.361	1.4618	6.28251	6.30862	0	46.4895	6.23274	34
icg_lbi_graz_anisotropic_optical_flow	08	0.87	2.646	0.96	1.83939	4.40973	0	23.002	3.22737	36
icg_lbi_graz_anisotropic_optical_flow	09	0.211914	0.175	0.25293	0.393936	0.638245	0	2.82255	0.513647	5
icg_lbi_graz_anisotropic_optical_flow	10	9.22108	2.31933	2.25979	17.2134	3.65711	0	28.2807	10.3341	41
icg_lbi_graz_anisotropic_optical_flow	11	1.2974	1.127	0.56627	0.410471	4.08586	0	28.4764	2.09704	32
icg_lbi_graz_anisotropic_optical_flow	12	0	0.007	0	0	0.012727	0	0.7	0.007	10
icg_lbi_graz_anisotropic_optical_flow	13	0.322266	0.375	0.351562	0.846825	0.754151	0	10.3792	0.796781	12
icg_lbi_graz_anisotropic_optical_flow	14	10.0596	4.83	2.85223	12.146	13.4531	0	53.1533	12.7865	37
icg_lbi_graz_anisotropic_optical_flow	15	0.309375	0.231	0.260156	0.512065	0.646878	0	5.30187	0.58756	5
icg_lbi_graz_anisotropic_optical_flow	16	1.99219	3.075	1.30859	6.35119	2.61541	0	28.3224	4.40859	40
icg_lbi_graz_anisotropic_optical_flow	17	0.361327	0.28	0.224609	0.399715	1.05922	0	5.6264	0.695093	8
icg_lbi_graz_anisotropic_optical_flow	18	4.73731	3.661	1.75	7.06566	7.06845	0	32.306	7.06705	35
icg_lbi_graz_anisotropic_optical_flow	19	0.168906	0.182	0.220313	0.36003	0.562285	0	2.19191	0.453068	13
icg_lbi_graz_anisotropic_optical_flow	20	5.90875	9.352	5.38027	16.9506	10.1559	0	43.0722	14.0968	40
icg_lbi_graz_anisotropic_optical_flow	21	6.48043	12.0214	4.84935	17.0749	15.8996	0.7	41.8301	16.265	37
icg_lbi_graz_anisotropic_optical_flow	22	0.546875	0.707	0.609375	1.5169	1.20187	0	8.57973	1.34048	31
icg_lbi_graz_anisotropic_optical_flow	23	6.64062	11.875	7.16797	14.7515	17.4871	1.95312	33.6168	16.2014	44
icg_lbi_graz_anisotropic_optical_flow	24	1.05424	1.00906	0.848943	2.60177	0.956639	0	5.27322	1.91007	32
icg_lbi_graz_anisotropic_optical_flow	25	0.035547	0.042	0.035547	0.044508	0.107926	0	2.63385	0.073046	16
icg_lbi_graz_anisotropic_optical_flow	26	2.69648	5.07	2.6066	10.4236	3.74427	0	43.482	6.81677	44
icg_lbi_graz_anisotropic_optical_flow	27	1.74603	3.794	2.30537	2.00912	7.91942	0	32.6356	5.08248	39
icg_lbi_graz_anisotropic_optical_flow	28	7.3149	6.419	3.19236	13.4468	9.80106	0	35.6523	11.4166	39
icg_lbi_graz_anisotropic_optical_flow	29	1.09012	0.844158	0.596157	2.49627	0.780751	0	7.88842	1.7582	31
icg_lbi_graz_anisotropic_optical_flow	30	2.90684	2.646	1.54551	6.53606	2.2908	0	24.1652	4.37098	38
icg_lbi_graz_anisotropic_optical_flow	Avg	2.7188	3.25123	1.66477	5.76919	4.72511	0.115625	21.2883	5.24224	28.6667
imi_lubeck_diffeomorph	01	1.33219	0.833	0.917579	1.26572	2.95825	0	20.7166	2.12891	17
imi_lubeck_diffeomorph	02	0.140625	0.126	0.147656	0.284325	0.435088	0	0.994369	0.356691	7
imi_lubeck_diffeomorph	03	0.140625	0.098	0.126563	0.325745	0.351947	0	1.57084	0.338584	12
imi_lubeck_diffeomorph	04	0.377798	0.519386	0.41278	1.18921	0.761498	0	8.72219	0.972161	16
imi_lubeck_diffeomorph	05	0	0	0	0	0	0	0	0	6
imi_lubeck_diffeomorph	06	0.195	0.09	0.14625	0.385519	0.38158	0	1.72994	0.382998	23
imi_lubeck_diffeomorph	07	0.804375	0.63	0.634219	1.23104	1.72858	0	19.5506	1.4675	13
imi_lubeck_diffeomorph	08	0.375	0.385	0.2625	0.646658	0.843295	0	8.47482	0.752842	16
imi_lubeck_diffeomorph	09	0.239258	0.189	0.25293	0.467359	0.607492	0	3.55525	0.536024	13
imi_lubeck_diffeomorph	10	0.58069	0.573115	0.545709	1.77584	0.650671	0	13.7097	1.20486	13
imi_lubeck_diffeomorph	11	0.379902	0.259	0.222207	0.471033	0.898884	0	12.0378	0.663134	13
imi_lubeck_diffeomorph	12	0	0.007	0	0	0.012727	0	0.7	0.007	10
imi_lubeck_diffeomorph	13	0.380859	0.4	0.380859	0.863595	0.868682	0	10.3792	0.866341	16
imi_lubeck_diffeomorph	14	1.12887	0.791	0.587813	1.54573	2.04606	0	17.1637	1.79089	10
imi_lubeck_diffeomorph	15	0.309375	0.315	0.260156	0.59672	0.691918	0	5.30187	0.650031	20
imi_lubeck_diffeomorph	16	0.400391	0.4	0.371094	0.765269	1.1661	0	4.73946	0.9737	16
imi_lubeck_diffeomorph	17	0.341796	0.22	0.273437	0.466353	0.940049	0	4.80348	0.674926	5
imi_lubeck_diffeomorph	18	1.66113	0.924	0.546875	1.69194	2.82048	0	18.483	2.25621	18
imi_lubeck_diffeomorph	19	0.227656	0.266	0.271719	0.494854	0.76034	0	2.50489	0.616978	25
imi_lubeck_diffeomorph	20	0.579414	0.616	0.534844	1.40413	1.08235	0	12.0523	1.26898	12
imi_lubeck_diffeomorph	21	1.53599	3.44286	1.55062	3.45061	5.77522	0	30.5842	4.67259	24
imi_lubeck_diffeomorph	22	0.359375	0.427	0.445312	0.916427	0.9456	0	6.5318	0.932764	14
imi_lubeck_diffeomorph	23	0.283203	0.275	0.205078	0.714134	0.628652	0	2.85611	0.668829	10
imi_lubeck_diffeomorph	24	0.28853	0.463621	0.271884	0.75802	0.808304	0	2.39992	0.779162	11
imi_lubeck_diffeomorph	25	0.007109	0.014	0.007109	0.035002	0	0	1.2251	0.019251	11
imi_lubeck_diffeomorph	26	0.159023	0.105	0.131367	0.380837	0.342192	0	2.04014	0.359969	13
imi_lubeck_diffeomorph	27	0.166289	0.189	0.143613	0.41714	0.431382	0	1.27775	0.424546	15
imi_lubeck_diffeomorph	28	1.05668	0.805	0.759024	1.90515	1.84237	0	17.865	1.85345	14
imi_lubeck_diffeomorph	29	0.414471	0.418591	0.36905	0.947049	0.800848	0	5.55844	0.884149	10
imi_lubeck_diffeomorph	30	0	0.014	0	0	0.027451	0	0.7	0.014	7.5
imi_lubeck_diffeomorph	Avg	0.462187	0.459852	0.359275	0.846514	1.0536	0	7.94095	0.950582	13.6833
imi_lubeck_feature_based	01	2.07984	1.988	1.80117	3.46071	4.36233	0	17.841	3.92054	28
imi_lubeck_feature_based	02	0.302344	0.672	0.421875	0.887101	1.20658	0	12.9864	1.04045	36
imi_lubeck_feature_based	03	0.555469	0.504	0.478125	0.88664	1.32892	0	3.57974	1.10336	36
imi_lubeck_feature_based	04	1.42024	1.02086	0.46875	2.91624	1.16789	0	12.5308	2.02902	30
imi_lubeck_feature_based	05	0.275625	0.308	0.275625	0.69439	0.640744	0	2.1	0.668103	32
imi_lubeck_feature_based	06	0.335156	0.345	0.322969	0.714193	0.841991	0	6.50482	0.795984	35
imi_lubeck_feature_based	07	1.91039	2.219	1.68609	2.728	5.24186	0	21.4639	3.95765	30
imi_lubeck_feature_based	08	0.75	0.833	0.6225	1.3378	1.79821	0	9.46044	1.58642	29
imi_lubeck_feature_based	09	0.499023	0.504	0.40332	0.946238	1.0993	0	3.41797	1.02124	34
imi_lubeck_feature_based	10	2.31576	2.16709	0.76959	4.33844	2.85932	0	18.1565	3.58784	29
imi_lubeck_feature_based	11	0.974844	0.854	0.759805	1.13057	2.73448	0	19.8753	1.85706	29
imi_lubeck_feature_based	12	1.45773	1.029	1.02352	1.92633	2.76816	0	9.15027	2.38934	38
imi_lubeck_feature_based	13	0.605469	0.725	0.566406	1.35167	1.37732	0	9.67804	1.36552	33
imi_lubeck_feature_based	14	3.17285	1.96	1.39605	4.22442	4.93598	0	18.8622	4.57308	27
imi_lubeck_feature_based	15	0.50625	0.546	0.414844	0.845787	1.26367	0	5.48799	1.0798	33
imi_lubeck_feature_based	16	0.634766	0.7	0.625	1.07539	1.85147	0	5.71221	1.47895	26
imi_lubeck_feature_based	17	0.546873	0.78	0.605467	1.22243	1.82626	0	5.32895	1.47575	33
imi_lubeck_feature_based	18	1.90039	1.827	1.18262	2.91098	3.65879	0	16.2807	3.28489	27
imi_lubeck_feature_based	19	0.550781	0.511	0.396562	1.01256	1.11088	0	4.46703	1.05779	36
imi_lubeck_feature_based	20	1.26707	2.394	1.41352	3.94592	2.94649	0	16.6082	3.52616	29
imi_lubeck_feature_based	21	1.81394	3.27143	2.40639	4.07327	6.15989	0.7	22.503	5.16018	25
imi_lubeck_feature_based	22	1.01562	1.512	1.07812	2.30696	2.62994	0	12.5247	2.48783	36
imi_lubeck_feature_based	23	0.566406	0.85	0.546875	1.03139	2.00206	0	5.36793	1.54584	35
imi_lubeck_feature_based	24	0.799006	0.552254	0.477184	1.42371	1.08328	0	3.93665	1.28058	26
imi_lubeck_feature_based	25	0.184844	0.217	0.163516	0.433448	0.432149	0	5.2677	0.432863	28
imi_lubeck_feature_based	26	0.649922	0.315	0.470156	0.946158	1.21592	0	3.90058	1.09183	34
imi_lubeck_feature_based	27	0.332578	0.413	0.226758	0.69231	0.829848	0	3.06385	0.76383	30
imi_lubeck_feature_based	28	1.37666	1.624	1.29481	2.91704	2.9109	0	16.9728	2.88467	24
imi_lubeck_feature_based	29	1.54433	1.31158	1.23774	3.34563	1.60487	0.488281	8.23094	2.5967	37
imi_lubeck_feature_based	30	0.160156	0.259	0.25625	0.481499	0.604593	0	2.27294	0.544277	26
imi_lubeck_feature_based	Avg	1.01681	1.07374	0.793054	1.87357	2.1498	0.039609	10.1178	2.01959	31.0333
imperial_lbreg	01	8.40094	26.019	16.462	29.4534	37.6201	14.1377	61.8211	33.6184	44
imperial_lbreg	02	0.759375	3.465	2.45391	4.441	4.54836	2.10521	7.86473	4.49253	39
imperial_lbreg	03	4.40859	1.61	7.32656	9.11655	9.83319	0.992162	27.3403	9.4677	43
imperial_lbreg	04	1.41325	8.9997	4.82043	10.6734	10.5494	5.50571	14.7856	10.6105	44
imperial_lbreg	05	0.203438	5.152	8.4	10.3456	9.89098	4.94375	16.0991	10.1229	43
imperial_lbreg	06	0.652031	0.525	2.22422	2.35998	2.7986	0.609375	7.41337	2.64069	43
imperial_lbreg	07	6.6593	23.464	12.3827	27.3717	29.716	11.4446	46.1924	28.2701	44
imperial_lbreg	08	2.115	10.647	11.19	16.0496	16.7915	0.75	29.2404	16.4502	44
imperial_lbreg	09	5.09277	1.204	14.6563	19.7322	11.7889	4.23813	27.5603	15.84	43
imperial_lbreg	10	2.15485	13.2622	7.17817	15.3265	16.1527	7.08226	20.8363	15.7458	44
imperial_lbreg	11	3.55531	13.881	5.04625	15.4729	16.5724	9.43699	26.7076	15.8239	42
imperial_lbreg	12	6.52104	7.042	5.2649	11.8026	11.6061	3.57521	23.8993	11.6945	44
imperial_lbreg	13	2.06055	2.4375	2.13867	4.3703	4.1688	1.58625	10.2356	4.26149	43
imperial_lbreg	14	9.29813	21.875	13.5264	27.6231	29.4767	10.0185	57.7639	28.5314	42
imperial_lbreg	15	1.52578	16.065	7.3125	19.61	17.0241	13.1812	27.2246	18.1619	41
imperial_lbreg	16	0.859375	37.4	2.5293	37.5509	37.5442	35.0136	40.3442	37.5474	44
imperial_lbreg	17	0.712889	1.02	4.46288	5.49705	4.70683	0.97656	11.1712	5.02361	43
imperial_lbreg	18	7.49902	23.324	8.36035	24.8737	28.9064	11.7609	43.6399	26.8901	41
imperial_lbreg	19	3.42219	3.409	13.5345	16.3457	13.3468	2.34278	27.4733	14.9662	44
imperial_lbreg	20	12.4224	21.49	6.10613	24.4895	29.3169	8.47945	39.5114	26.517	44
imperial_lbreg	21	8.44065	37.8714	14.6066	44.124	42.8296	19.6654	62.9018	42.9737	41
imperial_lbreg	22	3.27344	3.605	4.45312	7.8388	6.7145	2.2387	14.2423	7.20919	42
imperial_lbreg	23	0.878906	10.35	1.66016	10.6517	10.6426	7.56331	13.241	10.6469	43
imperial_lbreg	24	1.57582	5.60436	7.80695	11.1036	8.21972	5.44072	16.2324	9.89108	42
imperial_lbreg	25	4.19453	9.051	10.0029	15.659	13.8176	9.04727	26.732	14.8304	43
imperial_lbreg	26	2.655	0.45	1.35516	3.73996	2.90286	1.54603	6.06024	3.28793	43
imperial_lbreg	27	2.05594	11.095	11.5722	19.7116	13.8676	9.42562	26.0696	16.6727	44
imperial_lbreg	28	6.3252	27.468	11.2588	29.4557	34.5456	7.96225	50.8535	31.8079	44
imperial_lbreg	29	2.95808	6.82303	7.59107	11.5281	10.0332	8.18059	17.1922	10.8849	43
imperial_lbreg	30	2.46641	14.896	32.5117	44.3799	28.8941	16.8161	61.4496	36.4822	44
imperial_lbreg	Avg	3.81867	12.3168	8.60649	17.6899	17.1609	7.86888	28.7366	17.3788	42.9333
iowa_sstvd_ssvmd_laplacian	01	0.577735	0.707	0.686485	1.36897	1.37764	0	5.76624	1.37339	9
iowa_sstvd_ssvmd_laplacian	02	0.133594	0.154	0.147656	0.330491	0.394494	0	0.994369	0.361212	9
iowa_sstvd_ssvmd_laplacian	03	0.147656	0.119	0.126563	0.29583	0.4093	0	1.98432	0.35143	18
iowa_sstvd_ssvmd_laplacian	04	0.342817	0.58207	0.328825	0.996115	0.823856	0	11.3483	0.9087	10
iowa_sstvd_ssvmd_laplacian	05	0.013125	0	0	0	0.026786	0	1.3125	0.013125	16
iowa_sstvd_ssvmd_laplacian	06	0.103594	0.135	0.0975	0.364387	0.261646	0	1.61905	0.298633	11
iowa_sstvd_ssvmd_laplacian	07	0.734766	0.469	0.479531	1.19605	1.22712	0	19.0262	1.19962	8
iowa_sstvd_ssvmd_laplacian	08	0.1875	0.189	0.165	0.303572	0.548849	0	2.05183	0.436022	1
iowa_sstvd_ssvmd_laplacian	09	0.259766	0.224	0.239258	0.520327	0.619911	0	2.82255	0.569123	21
iowa_sstvd_ssvmd_laplacian	10	0.384795	0.54625	0.461754	1.35666	0.69158	0	15.6973	1.01916	7
iowa_sstvd_ssvmd_laplacian	11	0.344063	0.287	0.215039	0.513954	0.808831	0	7.87962	0.644458	11
iowa_sstvd_ssvmd_laplacian	12	0.023262	0.021	0.023262	0.017231	0.093008	0	1.04462	0.058908	17
iowa_sstvd_ssvmd_laplacian	13	0.3125	0.3625	0.361328	0.915181	0.753481	0	10.1948	0.827863	15
iowa_sstvd_ssvmd_laplacian	14	1.32926	1.001	0.841641	1.79041	2.52241	0	21.5608	2.14909	14
iowa_sstvd_ssvmd_laplacian	15	0.323438	0.266	0.246094	0.57293	0.687392	0	5.30187	0.637029	13
iowa_sstvd_ssvmd_laplacian	16	0.292969	0.6	0.380859	0.642645	1.4059	0	5.79509	1.03954	18
iowa_sstvd_ssvmd_laplacian	17	0.351562	0.36	0.273437	0.614038	1.01319	0	6.38501	0.785367	19
iowa_sstvd_ssvmd_laplacian	18	0.94336	0.546	0.526367	1.63169	1.25912	0	21.959	1.44541	12
iowa_sstvd_ssvmd_laplacian	19	0.190938	0.182	0.205625	0.344849	0.611406	0	2.50489	0.467465	16
iowa_sstvd_ssvmd_laplacian	20	0.674922	0.756	0.477539	1.7469	0.790752	0	13.5113	1.34532	13
iowa_sstvd_ssvmd_laplacian	21	9.53779	40.1429	8.17734	25.2268	61.3182	0	117.54	44.4882	42
iowa_sstvd_ssvmd_laplacian	22	0.289062	0.35	0.359375	0.700618	0.767698	0	7.00246	0.738183	2
iowa_sstvd_ssvmd_laplacian	23	0.253906	0.35	0.244141	0.644223	0.828996	0	2.85611	0.742153	17
iowa_sstvd_ssvmd_laplacian	24	0.349565	0.429531	0.316273	0.846134	0.765201	0	2.76383	0.812105	13
iowa_sstvd_ssvmd_laplacian	25	0.056875	0.049	0.035547	0.093756	0.090096	0	2.4502	0.092109	18
iowa_sstvd_ssvmd_laplacian	26	0.179766	0.18	0.124453	0.42192	0.435794	0	2.55976	0.429412	18
iowa_sstvd_ssvmd_laplacian	27	0.181406	0.196	0.10582	0.386233	0.434224	0	1.66592	0.411188	13
iowa_sstvd_ssvmd_laplacian	28	0.773906	0.602	0.58043	1.54243	1.41251	0	20.4079	1.45944	10
iowa_sstvd_ssvmd_laplacian	29	0.471248	0.544168	0.408794	1.1953	0.867983	0	6.53347	1.05448	20
iowa_sstvd_ssvmd_laplacian	30	0.088086	0.14	0.07207	0.061256	0.380466	0	3.59044	0.224053	19
iowa_sstvd_ssvmd_laplacian	Avg	0.661774	1.68301	0.556934	1.5547	2.7876	0	10.871	2.21274	14.3333
isi_umcu	01	0.76125	0.581	0.666094	1.0171	1.81927	0	11.3024	1.42621	10
isi_umcu	02	0.140625	0.147	0.16875	0.315553	0.461826	0	1.21605	0.385764	16
isi_umcu	03	0.119531	0.119	0.105469	0.321925	0.288669	0	1.98432	0.305629	3
isi_umcu	04	0.734608	0.447746	0.391791	1.48755	0.764803	0	9.70792	1.12078	20
isi_umcu	05	0	0	0	0	0	0	0	0	6
isi_umcu	06	0.152344	0.09	0.127969	0.27985	0.349298	0	1.72994	0.324297	15
isi_umcu	07	0.773438	0.763	0.464063	1.25227	1.64867	0	21.9027	1.43795	11
isi_umcu	08	0.3375	0.294	0.2475	0.479471	0.819301	0	8.63916	0.662979	11
isi_umcu	09	0.225586	0.21	0.246094	0.424822	0.652774	0	3.7563	0.536519	14
isi_umcu	10	2.52565	0.698484	0.762593	5.11981	0.98535	0	15.8504	3.02173	27
isi_umcu	11	0.379902	0.245	0.379902	0.476167	1.0747	0	5.9253	0.746729	15
isi_umcu	12	0	0.007	0	0	0.012727	0	0.7	0.007	10
isi_umcu	13	0.3125	0.3625	0.361328	0.762012	0.815353	0	9.86086	0.790816	10
isi_umcu	14	1.58309	0.784	0.527695	2.36044	2.02178	0	27.2382	2.19449	15
isi_umcu	15									44
isi_umcu	16	0.322266	0.275	0.332031	0.497023	0.942193	0	4.73946	0.728511	2
isi_umcu	17	0.33203	0.32	0.302734	0.605042	0.969782	0	4.95813	0.760722	17
isi_umcu	18	0.669922	0.588	0.451172	1.30779	1.22064	0	15.7505	1.26421	9
isi_umcu	19	0.146875	0.182	0.205625	0.344212	0.553617	0	2.19191	0.440539	10
isi_umcu	20	0.483906	0.49	0.522109	1.08778	1.08413	0	3.77809	1.08625	10
isi_umcu	21	0.767997	1.15714	0.746054	1.24458	2.41247	0	13.0043	1.8635	12
isi_umcu	22	0.34375	0.406	0.375	0.835043	0.801542	0	6.5318	0.816282	9
isi_umcu	23	0.3125	0.25	0.224609	0.629656	0.758828	0	2.85611	0.698117	14
isi_umcu	24	0.37176	0.306808	0.255238	0.814251	0.596942	0	2.76383	0.722883	9
isi_umcu	25	0.014219	0.014	0.014219	0.022274	0.03797	0	1.2251	0.029337	13
isi_umcu	26	0.165937	0.06	0.110625	0.303128	0.315053	0	1.65168	0.309567	4
isi_umcu	27	0.136055	0.168	0.113379	0.332113	0.361383	0	1.27775	0.347333	2
isi_umcu	28	0.706934	0.616	0.706934	1.38082	1.51787	0	14.3497	1.43828	9
isi_umcu	29	0.482603	0.369755	0.266851	1.03238	0.585267	0	6.16838	0.840019	9
isi_umcu	30	0.008008	0.028	0.016016	0	0.074411	0	1.33135	0.03795	11
isi_umcu	Avg	0.458993	0.344118	0.313512	0.852864	0.825745	0	6.97902	0.839462	12.2333
kcl_lreg	01	1.57008	1.995	1.32539	2.53231	4.06861	0	20.3705	3.31582	27
kcl_lreg	02	0.407813	0.434	0.421875	0.88029	0.98848	0	2.62752	0.932222	34
kcl_lreg	03	0.288281	0.273	0.267188	0.63517	0.617981	0	1.98432	0.626747	27
kcl_lreg	04	1.51119	1.70144	0.923507	4.39794	0.951367	0	8.81576	2.64893	34
kcl_lreg	05	0.439687	0.406	0.465937	1.28518	0.575765	0	2.50333	0.937564	34
kcl_lreg	06	0.530156	0.585	0.408281	0.917087	1.27681	0	3.56558	1.14731	38
kcl_lreg	07	1.53914	2.45	1.19109	2.36443	4.88314	0	23.5958	3.60014	28
kcl_lreg	08	0.5775	0.861	0.6375	1.34227	1.59467	0	12.2644	1.47857	28
kcl_lreg	09	0.355469	0.329	0.334961	0.638327	0.923524	0	2.82255	0.778073	31
kcl_lreg	10	0.783582	2.58797	1.48321	5.58044	1.16248	0	12.7282	3.33849	28
kcl_lreg	11	0.573438	0.707	0.444414	0.570997	2.00552	0	18.6034	1.22517	22
kcl_lreg	12	0.480742	0.434	0.426465	1.13503	0.827821	0	8.84217	0.966066	32
kcl_lreg	13	0.546875	0.75	0.605469	1.48423	1.26622	0	11.2615	1.3665	34
kcl_lreg	14	2.9591	2.492	1.26246	4.91471	4.81187	0	24.6104	4.86432	28
kcl_lreg	15	0.485156	0.392	0.372656	0.879663	0.911253	0	6.16421	0.897354	30
kcl_lreg	16	0.810547	0.925	0.878906	1.89003	1.94937	0	13.9816	1.92089	31
kcl_lreg	17	1.03515	1.04	1.04492	2.07444	2.53022	0	12.421	2.24261	37
kcl_lreg	18	1.78418	1.477	0.90918	3.28641	2.49553	0	16.4062	2.89097	23
kcl_lreg	19	0.374531	0.294	0.308437	0.618336	0.871983	0	3.10777	0.735013	31
kcl_lreg	20	1.29254	2.499	1.23523	3.71876	3.24072	0	18.8169	3.51798	28
kcl_lreg	21	2.39176	2.1	1.51405	2.76602	5.23485	0	22.6821	4.07298	22
kcl_lreg	22	0.585938	0.665	0.507812	1.25259	1.22387	0	8.91726	1.2365	26
kcl_lreg	23	0.625	0.8	0.556641	1.58478	1.38305	0	6.49354	1.47786	34
kcl_lreg	24	0.760165	1.08405	0.998757	2.64005	0.92959	0	6.49905	1.92088	33
kcl_lreg	25	0.383906	0.434	0.391016	0.840485	0.906992	0	3.67529	0.870413	36
kcl_lreg	26	0.525469	0.66	0.366445	1.24284	1.078	0	4.57723	1.15383	35
kcl_lreg	27	0.408164	0.455	0.211641	0.942325	0.665632	0	4.18957	0.798445	32
kcl_lreg	28	1.45107	2.492	1.62967	4.35346	3.40583	0	28.6606	3.81716	27
kcl_lreg	29	1.12418	1.0395	0.755133	2.52018	1.17661	0.488281	7.46144	1.94213	34
kcl_lreg	30	0.288281	0.357	0.232227	0.498968	0.849042	0	3.20878	0.677506	30
kcl_lreg	Avg	0.896303	1.09063	0.737016	1.99293	1.82689	0.016276	10.7286	1.91328	30.4667
lubeck_disco	01	0.54375	0.518	0.550547	1.14263	1.2889	0	5.64471	1.21723	4
lubeck_disco	02	0.126563	0.168	0.161719	0.365197	0.424993	0	1.21605	0.393899	17
lubeck_disco	03	0.119531	0.126	0.133594	0.341347	0.336242	0	1.57084	0.338846	13
lubeck_disco	04	0.188899	0.411927	0.286847	0.780415	0.583238	0	10.5012	0.680355	2
lubeck_disco	05	0.006562	0	0.006562	0.018198	0	0	0.928078	0.009281	14
lubeck_disco	06	0.164531	0.09	0.115781	0.275918	0.360454	0	1.72994	0.330021	17
lubeck_disco	07	0.324844	0.385	0.425391	0.745979	0.960352	0	3.7315	0.845706	2
lubeck_disco	08	0.2325	0.21	0.2025	0.503008	0.539871	0	2.68747	0.522914	4
lubeck_disco	09	0.232422	0.231	0.232422	0.427931	0.632547	0	2.90415	0.528193	12
lubeck_disco	10	0.258862	0.402972	0.41278	1.05671	0.559653	0	13.4181	0.804471	1
lubeck_disco	11	0.265215	0.231	0.207871	0.415412	0.740108	0	5.06051	0.560618	2
lubeck_disco	12	0	0	0	0	0	0	0	0	4
lubeck_disco	13	0.273437	0.3375	0.361328	0.764794	0.710044	0	9.86086	0.735229	5
lubeck_disco	14	0.374063	0.427	0.347344	0.694217	1.05084	0	4.60148	0.868962	3
lubeck_disco	15	0.316406	0.259	0.28125	0.594861	0.655563	0	5.30187	0.628854	12
lubeck_disco	16	0.3125	0.45	0.3125	0.69713	1.03893	0	4.73946	0.874868	11
lubeck_disco	17	0.302734	0.3	0.234374	0.462538	0.961678	0	6.30989	0.682892	7
lubeck_disco	18	0.519531	0.532	0.492188	1.00006	1.24748	0	6.52281	1.12377	6
lubeck_disco	19	0.139531	0.168	0.190938	0.301272	0.50332	0	2.50489	0.394214	1
lubeck_disco	20	0.401133	0.462	0.522109	1.12722	0.841549	0	3.78505	1.00724	6
lubeck_disco	21	0.702168	1	0.716797	1.41501	1.89179	0	5.82486	1.65842	8
lubeck_disco	22	0.5	0.455	0.46875	0.844322	1.1657	0	6.19612	1.02429	15
lubeck_disco	23	0.263672	0.275	0.195312	0.531246	0.722517	0	2.85611	0.63262	7
lubeck_disco	24	0.210849	0.313626	0.2053	0.62105	0.536162	0	3.03938	0.585358	6
lubeck_disco	25	0.007109	0.007	0.007109	0.022274	0	0	1.2251	0.012251	6
lubeck_disco	26	0.138281	0.18	0.117539	0.347807	0.407476	0	2.04014	0.380028	16
lubeck_disco	27	0.15873	0.175	0.136055	0.390785	0.397404	0	1.66592	0.394227	9
lubeck_disco	28	0.714375	0.469	0.52834	1.35107	1.29626	0	20.5396	1.30906	5
lubeck_disco	29	0.193041	0.293013	0.204397	0.535929	0.579164	0	1.38446	0.55453	1
lubeck_disco	30	0	0	0	0	0	0	0	0	3.5
lubeck_disco	Avg	0.266375	0.295901	0.268588	0.592478	0.681074	0	4.59302	0.636612	7.31667
lyon_ffd	01	1.42055	1.659	1.38656	2.25177	3.757	0	15.7437	3.01944	23
lyon_ffd	02	0.260156	0.238	0.239063	0.50193	0.659015	0	2.10834	0.577331	25
lyon_ffd	03	0.189844	0.245	0.28125	0.557306	0.614696	0	1.72102	0.585427	26
lyon_ffd	04	0.790578	0.725349	0.489739	1.66356	1.05153	0	7.77123	1.35297	24
lyon_ffd	05	0.098437	0.098	0.105	0.157299	0.352744	0	1.16247	0.253067	28
lyon_ffd	06	0.207188	0.135	0.140156	0.334335	0.497968	0	1.72994	0.43906	28
lyon_ffd	07	0.819844	1.26	0.858516	1.78917	2.36602	0	11.9428	2.0597	19
lyon_ffd	08	0.75	0.637	0.5475	0.921355	1.6887	0	7.75	1.33572	27
lyon_ffd	09	0.355469	0.322	0.287109	0.545409	0.93544	0	3.7563	0.736524	29
lyon_ffd	10	0.76959	0.841763	0.832556	2.0271	1.24632	0	10.2616	1.63088	20
lyon_ffd	11	0.695293	0.707	0.573438	0.920441	1.8516	0	12.7702	1.33957	25
lyon_ffd	12	0.116309	0.098	0.170586	0.272366	0.370259	0	2.1	0.326207	24
lyon_ffd	13	0.546875	0.6375	0.556641	1.34829	1.23483	0	9.86086	1.28702	30
lyon_ffd	14	1.52297	1.722	1.05539	2.05432	3.87741	0	17.323	2.94763	22
lyon_ffd	15	0.351562	0.329	0.3375	0.652881	0.855973	0	5.16519	0.766613	26
lyon_ffd	16	0.507812	0.75	0.429687	1.12522	1.55477	0	5.18723	1.34859	24
lyon_ffd	17	0.449217	0.54	0.380858	0.843821	1.36785	0	6.15689	1.068	25
lyon_ffd	18	1.74316	1.47	1.24414	2.36377	3.5741	0	17.7988	2.96893	25
lyon_ffd	19	0.264375	0.273	0.367188	0.587784	0.796127	0	2.73879	0.683622	30
lyon_ffd	20	1.2034	1.288	1.03785	2.51333	2.15344	0	9.50471	2.36218	23
lyon_ffd	21	5.22969	5.65714	4.05941	5.67532	13.6315	0.7	55.3168	9.92022	30
lyon_ffd	22	0.609375	0.567	0.617188	1.25031	1.26362	0	7.50896	1.25776	28
lyon_ffd	23	0.3125	0.35	0.322266	0.826728	0.896894	0	2.85611	0.863916	21
lyon_ffd	24	0.349565	0.559072	0.443892	1.11548	0.810667	0	3.17035	0.987318	19
lyon_ffd	25	0.042656	0.028	0.035547	0.056795	0.086046	0	2.11829	0.069958	15
lyon_ffd	26	0.22125	0.105	0.200508	0.364969	0.513725	0	2.46462	0.445297	20
lyon_ffd	27	0.204082	0.259	0.241875	0.519557	0.619082	0	2.19468	0.57131	22
lyon_ffd	28	1.43619	1.883	1.28736	3.67626	2.77202	0	21.4395	3.1693	26
lyon_ffd	29	0.448537	0.418591	0.459893	1.02004	0.849735	0	3.32999	0.946766	14
lyon_ffd	30	0.056055	0.112	0.088086	0.108131	0.311664	0	1.80069	0.211933	17
lyon_ffd	Avg	0.732418	0.797147	0.635892	1.26817	1.75202	0.023333	8.49177	1.51774	23.8333
metareg_antnifelx	01	0.516563	0.497	0.489375	0.884665	1.2837	0	11.1697	1.08817	1
metareg_antnifelx	02	0.1125	0.147	0.140625	0.319151	0.376429	0	0.994369	0.346645	5
metareg_antnifelx	03	0.126563	0.112	0.126563	0.281964	0.36636	0	1.98432	0.323318	7
metareg_antnifelx	04	0.384795	0.680574	0.328825	1.44378	0.582991	0	5.93439	1.00696	17
metareg_antnifelx	05	0.006562	0	0	0	0.013393	0	0.65625	0.006562	12
metareg_antnifelx	06	0.134062	0.075	0.103594	0.356574	0.223714	0	1.72994	0.271544	8
metareg_antnifelx	07	0.37125	0.511	0.409922	0.700705	1.24653	0	13.4274	0.966612	5
metareg_antnifelx	08	0.27	0.294	0.27	0.550678	0.628888	0	10.1613	0.592912	9
metareg_antnifelx	09	0.205078	0.175	0.205078	0.403334	0.528742	0	2.90415	0.464784	1
metareg_antnifelx	10	0.440765	0.877583	0.489739	1.88915	0.671161	0	10.407	1.27106	15
metareg_antnifelx	11	0.286719	0.245	0.200703	0.402032	0.767479	0	8.94505	0.566117	4
metareg_antnifelx	12	0	0	0	0	0	0	0	0	4
metareg_antnifelx	13	0.224609	0.325	0.371094	0.738796	0.694105	0	10.3792	0.714663	2
metareg_antnifelx	14	0.507656	0.504	0.360703	0.68299	1.37648	0	11.5606	1.0228	5
metareg_antnifelx	15	0.288281	0.252	0.253125	0.543883	0.613101	0	5.30187	0.582645	4
metareg_antnifelx	16	0.322266	0.275	0.263672	0.529658	0.98293	0	4.02647	0.765359	4
metareg_antnifelx	17	0.253906	0.24	0.253906	0.489474	0.813614	0	6.07895	0.628789	3
metareg_antnifelx	18	0.396484	0.399	0.321289	0.808937	0.910073	0	4.28076	0.859505	1
metareg_antnifelx	19	0.154219	0.175	0.198281	0.347423	0.520599	0	1.78509	0.427084	7
metareg_antnifelx	20	0.458438	0.448	0.401133	0.894837	1.03331	0	4.51201	0.952994	3
metareg_antnifelx	21	0.563198	0.7	0.468112	1.03324	1.46333	0	6.04136	1.2553	3
metareg_antnifelx	22	0.25	0.343	0.351562	0.814158	0.623549	0	6.5318	0.707417	1
metareg_antnifelx	23	0.195312	0.225	0.292969	0.508805	0.684016	0	2.85611	0.601667	4
metareg_antnifelx	24	0.310724	0.409077	0.338468	0.855223	0.649806	0	2.76893	0.768855	10
metareg_antnifelx	25	0	0	0	0	0	0	0	0	1.5
metareg_antnifelx	26	0.131367	0.105	0.131367	0.237529	0.38571	0	1.79055	0.317547	7
metareg_antnifelx	27	0.143613	0.154	0.10582	0.341539	0.351905	0	1.27775	0.34693	1
metareg_antnifelx	28	0.625078	0.651	0.520899	1.5189	1.22015	0	17.3184	1.34836	7
metareg_antnifelx	29	0.550736	0.453473	0.283884	1.1497	0.698064	0	7.01816	0.95539	15
metareg_antnifelx	30	0	0	0	0	0	0	0	0	3.5
metareg_antnifelx	Avg	0.274358	0.30909	0.256024	0.624237	0.657004	0	5.39473	0.638666	5.66667
mevis_virnet	01	0.754453	0.658	0.720469	1.20238	1.81371	0	14.7092	1.51416	12
mevis_virnet	02	0.147656	0.259	0.239063	0.560405	0.502593	0	1.21605	0.532655	22
mevis_virnet	03	0.232031	0.182	0.161719	0.439847	0.539116	0	2.10521	0.488489	24
mevis_virnet	04	0.454757	0.671619	0.41278	1.34763	0.836264	0	10.9942	1.08813	18
mevis_virnet	05	0.065625	0.035	0.0525	0.078922	0.20657	0	0.959512	0.141469	25
mevis_virnet	06	0.158438	0.165	0.115781	0.51132	0.322467	0	1.72994	0.390454	25
mevis_virnet	07	0.796641	0.553	0.672891	1.2472	1.7002	0	7.77296	1.46123	12
mevis_virnet	08	0.285	0.343	0.27	0.602494	0.788384	0	3.42381	0.702874	13
mevis_virnet	09	0.328125	0.259	0.225586	0.45722	0.792606	0	2.27223	0.621559	24
mevis_virnet	10	1.20336	1.60293	0.853545	2.92745	2.0579	0	16.8195	2.48619	24
mevis_virnet	11	0.415742	0.231	0.250879	0.464875	0.97614	0	8.4306	0.695408	14
mevis_virnet	12	0.232617	0.112	0.13957	0.391589	0.437001	0	2.08924	0.416566	25
mevis_virnet	13	0.400391	0.3875	0.390625	0.956824	0.850993	0	10.4706	0.899675	17
mevis_virnet	14	1.40941	1.463	1.10215	2.8122	2.5356	0	24.5696	2.67666	20
mevis_virnet	15	0.344531	0.259	0.295312	0.59333	0.740567	0	5.16519	0.675783	22
mevis_virnet	16	0.332031	0.35	0.351562	0.698935	1.01149	0	3.97325	0.861464	10
mevis_virnet	17	0.312499	0.32	0.273437	0.499555	1.00374	0	5.6264	0.72149	12
mevis_virnet	18	0.847656	0.84	0.738281	1.6603	1.68957	0	14.7398	1.67493	14
mevis_virnet	19	0.264375	0.182	0.205625	0.421959	0.619106	0	1.78509	0.512646	21
mevis_virnet	20	0.783164	1.246	0.910508	1.63184	2.52523	0	25.5386	2.00707	20
mevis_virnet	21	0.760682	1.35	0.760682	1.40128	2.59689	0	9.64811	2.03359	13
mevis_virnet	22	0.546875	0.476	0.523438	1.06624	1.15917	0	7.46648	1.11828	20
mevis_virnet	23	0.224609	0.225	0.214844	0.518726	0.680775	0	2.68397	0.604612	5
mevis_virnet	24	0.693581	0.511346	0.471635	1.55106	0.697806	0	7.08577	1.19231	24
mevis_virnet	25	0.063984	0.035	0.063984	0.160487	0.101794	0	2.4502	0.134075	21
mevis_virnet	26	0.179766	0.15	0.159023	0.424836	0.402227	0	2.04014	0.412627	17
mevis_virnet	27	0.173848	0.21	0.196523	0.457179	0.556931	0	1.59101	0.50905	21
mevis_virnet	28	0.885527	0.7	0.647403	1.58089	1.7313	0	20.58	1.64329	11
mevis_virnet	29	0.953852	1.11624	0.925463	2.86052	0.863158	0	10.563	2.00119	35
mevis_virnet	30	0.088086	0.091	0.07207	0.157254	0.288063	0	1.33135	0.223967	18
mevis_virnet	Avg	0.477977	0.499454	0.413912	0.989492	1.03425	0	7.66103	1.01473	18.6333
mgh	01	1.06711	1.134	0.971953	1.88502	2.52587	0	9.77697	2.21185	18
mgh	02	0.232031	0.21	0.232031	0.480632	0.602295	0	1.40625	0.53903	23
mgh	03	0.28125	0.259	0.379687	0.63168	0.787989	0	2.33106	0.708271	31
mgh	04	1.03545	1.4507	1.03545	3.38188	1.31823	0	8.39722	2.33465	31
mgh	05	0.21	0.098	0.144375	0.415993	0.36518	0	1.16247	0.391095	30
mgh	06	0.182812	0.21	0.127969	0.431294	0.464793	0	1.72994	0.452734	29
mgh	07	0.734766	0.917	1.06734	1.79043	2.08533	0	11.6451	1.91998	16
mgh	08	0.6	0.574	0.5175	1.03263	1.33712	0	7.62496	1.19705	24
mgh	09	0.307617	0.357	0.307617	0.600213	0.909481	0	3.14708	0.751755	30
mgh	10	1.38526	3.18795	2.58162	7.95419	1.45039	0	17.0014	4.65375	36
mgh	11	0.587774	0.616	0.516094	0.950551	1.63802	0	9.67895	1.25728	23
mgh	12	0.186094	0.203	0.224863	0.358308	0.559151	0	2.8	0.468772	28
mgh	13	0.478516	0.525	0.488281	1.21109	1.07635	0	9.86086	1.13833	26
mgh	14	1.01531	1.127	0.774844	1.94749	2.16533	0	9.94991	2.05423	12
mgh	15	0.351562	0.315	0.295312	0.696185	0.757487	0	5.16519	0.730514	23
mgh	16	0.507812	0.85	0.595703	1.14612	1.84927	0	5.09447	1.51176	28
mgh	17	0.458983	0.5	0.458983	0.858907	1.53797	0	6.25304	1.1541	27
mgh	18	1.2168	1.05	0.929688	2.32677	2.04281	0	13.8544	2.18479	16
mgh	19	0.279063	0.21	0.212969	0.449994	0.665718	0	2.73879	0.549227	23
mgh	20	1.06969	0.861	0.904141	2.16596	1.70665	0.636719	9.92297	1.97305	19
mgh	21	9.10625	32.4	8.64545	64.8135	13.4932	1.0019	124.456	36.3973	38
mgh	22	0.5	0.476	0.539062	1.11874	1.12476	0	7.00246	1.12211	21
mgh	23	0.371094	0.3	0.292969	0.814556	0.814501	0	2.85611	0.814527	20
mgh	24	0.393954	0.906788	0.604803	1.60196	0.889568	0	3.13253	1.30243	27
mgh	25	0.11375	0.098	0.092422	0.278858	0.181924	0	2.11829	0.235238	25
mgh	26	0.297305	0.24	0.262734	0.648322	0.695359	0	2.46462	0.673722	29
mgh	27	0.302344	0.322	0.181406	0.532496	0.744446	0	2.23189	0.64271	25
mgh	28	1.09389	1.183	1.08645	2.5156	2.21384	0	21.1538	2.33353	19
mgh	29	0.562091	0.488356	0.425827	1.08703	0.961143	0	3.98918	1.03287	19
mgh	30	0.192187	0.315	0.248242	0.43156	0.750162	0	2.50225	0.594047	28
mgh	Avg	0.837359	1.71279	0.838193	3.48527	1.59048	0.054621	10.3816	2.44436	24.8
mic_fraunhofermevis_lubeck	01	0.638906	0.623	0.54375	1.18069	1.44564	0	5.33224	1.31582	7
mic_fraunhofermevis_lubeck	02	0.140625	0.168	0.196875	0.374294	0.457725	0	1.21605	0.414341	18
mic_fraunhofermevis_lubeck	03	0.147656	0.119	0.1125	0.333443	0.34006	0	1.98432	0.336685	10
mic_fraunhofermevis_lubeck	04	0.251866	0.429836	0.251866	0.800567	0.619967	0	10.2898	0.708919	4
mic_fraunhofermevis_lubeck	05	0	0	0	0	0	0	0	0	6
mic_fraunhofermevis_lubeck	06	0.152344	0.15	0.073125	0.269133	0.359216	0	1.72994	0.326786	16
mic_fraunhofermevis_lubeck	07	0.603281	0.651	0.595547	1.18334	1.52309	0	13.7647	1.34138	9
mic_fraunhofermevis_lubeck	08	0.3075	0.308	0.2775	0.620005	0.757068	0	6.76498	0.694019	12
mic_fraunhofermevis_lubeck	09	0.232422	0.203	0.232422	0.433085	0.622841	0	2.82255	0.526065	11
mic_fraunhofermevis_lubeck	10	0.52472	0.492521	0.46875	1.47613	0.589514	0	17.7898	1.0262	8
mic_fraunhofermevis_lubeck	11	0.286719	0.245	0.286719	0.425247	0.830866	0	6.38443	0.607579	6
mic_fraunhofermevis_lubeck	12	0	0.007	0	0	0.012727	0	0.7	0.007	10
mic_fraunhofermevis_lubeck	13	0.273437	0.3625	0.283203	0.792444	0.676152	0	9.56744	0.729647	4
mic_fraunhofermevis_lubeck	14	0.514336	0.406	0.327305	0.774436	1.11389	0	4.22461	0.940766	4
mic_fraunhofermevis_lubeck	15	0.316406	0.252	0.253125	0.557163	0.628029	0	5.16519	0.596848	7
mic_fraunhofermevis_lubeck	16	0.341797	0.75	0.380859	0.687667	1.7062	0	3.97325	1.21731	21
mic_fraunhofermevis_lubeck	17	0.292968	0.36	0.273437	0.476435	1.08097	0	4.80348	0.744994	15
mic_fraunhofermevis_lubeck	18	0.587891	0.672	0.546875	1.1372	1.46026	0	6.63524	1.29873	11
mic_fraunhofermevis_lubeck	19	0.161563	0.21	0.198281	0.354589	0.554553	0	2.19191	0.446573	11
mic_fraunhofermevis_lubeck	20	0.426602	0.462	0.560313	1.20337	0.873654	0	3.83823	1.06489	8
mic_fraunhofermevis_lubeck	21	0.731425	1.04286	0.607083	1.41795	1.99006	0	7.09722	1.71288	9
mic_fraunhofermevis_lubeck	22	0.382812	0.392	0.414062	0.818079	0.894717	0	6.5318	0.860996	10
mic_fraunhofermevis_lubeck	23	0.234375	0.425	0.244141	0.905441	0.672099	0	2.85611	0.78177	18
mic_fraunhofermevis_lubeck	24	0.454989	0.320444	0.316273	1.02506	0.496895	0	5.23713	0.80299	12
mic_fraunhofermevis_lubeck	25	0.007109	0.007	0	0.012926	0.015556	0	0.710938	0.014109	8
mic_fraunhofermevis_lubeck	26	0.124453	0.3	0.131367	0.316796	0.591516	0	1.79055	0.465145	21
mic_fraunhofermevis_lubeck	27	0.143613	0.161	0.120937	0.332469	0.385179	0	1.27775	0.359878	5
mic_fraunhofermevis_lubeck	28	0.729258	0.455	0.595313	1.41394	1.26568	0	13.4334	1.32271	6
mic_fraunhofermevis_lubeck	29	0.510992	0.432544	0.363372	1.21335	0.524531	0	9.48268	0.916996	12
mic_fraunhofermevis_lubeck	30	0.008008	0.021	0.008008	0	0.064007	0	1.0636	0.032644	10
mic_fraunhofermevis_lubeck	Avg	0.317602	0.34759	0.288767	0.684508	0.751755	0	5.28864	0.720489	10.3
mrf_correspondence_fields	01	0.557344	0.644	0.618516	1.22791	1.40189	0	4.92558	1.31664	8
mrf_correspondence_fields	02	0.126563	0.119	0.175781	0.367458	0.349757	0	1.21605	0.358961	8
mrf_correspondence_fields	03	0.147656	0.126	0.140625	0.390777	0.314989	0	2.10521	0.353641	19
mrf_correspondence_fields	04	0.307836	0.456701	0.335821	0.910546	0.773656	0	10.9642	0.841079	8
mrf_correspondence_fields	05	0.013125	0	0	0.025735	0	0	0.65625	0.013125	16
mrf_correspondence_fields	06	0.152344	0.075	0.091406	0.342148	0.249012	0	1.72994	0.282541	9
mrf_correspondence_fields	07	0.332578	0.434	0.409922	0.778784	0.988308	0	2.78867	0.875758	4
mrf_correspondence_fields	08	0.21	0.294	0.195	0.494132	0.664898	0	1.81728	0.586345	6
mrf_correspondence_fields	09	0.225586	0.203	0.246094	0.462777	0.623422	0	2.90415	0.541493	15
mrf_correspondence_fields	10	0.321828	0.6358	0.433769	1.35866	0.75338	0	17.6572	1.0515	9
mrf_correspondence_fields	11	0.301055	0.252	0.243711	0.508206	0.795743	0	4.85911	0.635391	8
mrf_correspondence_fields	12	0	0.007	0.007754	0.023214	0	0	1.04462	0.010446	13
mrf_correspondence_fields	13	0.419922	0.4875	0.449219	1.04894	1.01773	0	10.7102	1.03209	22
mrf_correspondence_fields	14	0.500977	0.56	0.460899	0.810158	1.3391	0	15.9069	1.06934	7
mrf_correspondence_fields	15	0.323438	0.483	0.260156	1.09079	0.652776	0	19.6252	0.845502	29
mrf_correspondence_fields	16	0.273437	0.35	0.302734	0.555401	0.973998	0	3.7255	0.773071	6
mrf_correspondence_fields	17	0.302734	0.4	0.24414	0.391245	1.21088	0	8.23497	0.760453	16
mrf_correspondence_fields	18	0.608398	0.588	0.505859	1.08358	1.32386	0	5.6044	1.20372	7
mrf_correspondence_fields	19	0.242344	0.203	0.212969	0.420608	0.608404	0	2.19191	0.506994	19
mrf_correspondence_fields	20	0.496641	0.525	0.471172	1.18898	0.949343	0	3.86661	1.08833	11
mrf_correspondence_fields	21	0.607083	0.935714	0.577826	1.32034	1.72326	0	6.50069	1.52477	7
mrf_correspondence_fields	22	0.390625	0.385	0.382812	0.752432	0.94814	0	6.5318	0.862028	11
mrf_correspondence_fields	23	0.234375	0.325	0.175781	0.627108	0.708418	0	2.85611	0.670202	12
mrf_correspondence_fields	24	0.227495	0.279536	0.199751	0.560854	0.532299	0	2.15674	0.548848	3
mrf_correspondence_fields	25	0.014219	0.007	0	0	0.03797	0	0.997714	0.017087	9
mrf_correspondence_fields	26	0.117539	0.15	0.110625	0.275705	0.382737	0	1.79055	0.333502	9
mrf_correspondence_fields	27	0.166289	0.14	0.151172	0.365127	0.425516	0	1.27775	0.396529	11
mrf_correspondence_fields	28	0.759024	0.574	0.558106	1.40743	1.41982	0	19.8123	1.3998	8
mrf_correspondence_fields	29	0.255496	0.313943	0.22143	0.58847	0.659596	0	2.15674	0.619071	4
mrf_correspondence_fields	30	0.008008	0.476	0.032031	0.64557	0.372564	0	1.60156	0.506337	25
mrf_correspondence_fields	Avg	0.288132	0.34764	0.273836	0.667436	0.740049	0	5.6072	0.70082	11.3
nifty_reggers	01	0.536953	0.63	0.52336	1.06654	1.39059	0	5.86843	1.2318	5
nifty_reggers	02	0.182812	0.182	0.189844	0.505566	0.405291	0	1.57224	0.457434	20
nifty_reggers	03	0.232031	0.168	0.126563	0.450516	0.451967	0	1.98432	0.451227	23
nifty_reggers	04	0.391791	0.591025	0.321828	1.122	0.772125	0	7.96639	0.944453	15
nifty_reggers	05	0.013125	0.014	0.013125	0.012868	0.051402	0	1.16247	0.03175	21
nifty_reggers	06	0.109687	0.075	0.103594	0.277344	0.256673	0	1.72994	0.264115	7
nifty_reggers	07	0.788907	0.532	0.56461	1.32455	1.4765	0	18.5371	1.38728	10
nifty_reggers	08	0.3225	0.343	0.2775	0.712488	0.711938	0	7.20781	0.712191	14
nifty_reggers	09	0.25293	0.203	0.25293	0.460493	0.676169	0	2.90415	0.566174	20
nifty_reggers	10	0.454757	0.61789	0.510728	1.40789	0.824179	0	11.9057	1.11168	11
nifty_reggers	11	0.437246	0.406	0.322559	0.47704	1.28034	0	17.1625	0.841787	17
nifty_reggers	12	0.031016	0.014	0.015508	0.048736	0.053651	0	1.09657	0.051439	16
nifty_reggers	13	0.253906	0.3625	0.351562	0.773903	0.712134	0	10.4706	0.740548	6
nifty_reggers	14	0.514336	0.623	0.507656	1.08207	1.39279	0	15.7831	1.23432	8
nifty_reggers	15	0.309375	0.266	0.295312	0.626009	0.647666	0	5.30187	0.638137	14
nifty_reggers	16	0.332031	0.4	0.410156	0.594521	1.25598	0	5.71221	0.938478	14
nifty_reggers	17	0.292968	0.16	0.263671	0.518971	0.715079	0	4.80348	0.598801	1
nifty_reggers	18	0.628906	0.574	0.430664	1.18318	1.2692	0	13.0788	1.22619	8
nifty_reggers	19	0.190938	0.245	0.220313	0.496274	0.593175	0	1.74316	0.540848	22
nifty_reggers	20	0.477539	0.441	0.483906	1.09746	1.02298	0	6.27095	1.06618	9
nifty_reggers	21	0.841139	0.957143	0.629026	1.17846	2.20236	0	18.1798	1.72018	10
nifty_reggers	22	0.453125	0.434	0.515625	1.10052	0.982737	0	6.5318	1.03456	16
nifty_reggers	23	0.205078	0.325	0.283203	0.545911	0.862256	0	2.85611	0.713574	15
nifty_reggers	24	0.516024	0.770429	0.516024	1.39244	1.04313	0	3.6591	1.24557	25
nifty_reggers	25	0.078203	0.028	0.049766	0.147759	0.101794	0	2.4502	0.127075	20
nifty_reggers	26	0.165937	0.21	0.193594	0.488037	0.467836	0	1.79055	0.477129	22
nifty_reggers	27	0.264551	0.252	0.219199	0.552467	0.634296	0	1.82938	0.595019	24
nifty_reggers	28	0.840879	1.057	0.729258	2.09569	1.84042	0	20.9311	1.94199	15
nifty_reggers	29	0.44286	0.474403	0.312273	0.885582	0.917641	0	3.18357	0.899374	11
nifty_reggers	30	0.008008	0.056	0.048047	0.080906	0.116266	0	1.0636	0.098939	14
nifty_reggers	Avg	0.352319	0.38038	0.322713	0.756873	0.837619	0	6.82457	0.796275	14.4333
nparbr	01	4.66945	4.753	3.52078	7.01322	9.95479	1.52902	20.9705	8.51342	35
nparbr	02	0.28125	0.336	0.316406	0.633392	0.814587	0	1.72102	0.720366	31
nparbr	03	1.79297	1.582	1.62422	3.04261	3.68837	0	7.493	3.35903	39
nparbr	04	1.92397	3.08945	1.07743	6.36532	1.97374	0.46875	8.78495	4.13676	38
nparbr	05	0.091875	0.056	0.065625	0.102941	0.25292	0	1.67968	0.176431	26
nparbr	06	0.426562	0.9	0.39	1.2116	1.3845	0	4.70178	1.32225	39
nparbr	07	6.58969	5.411	3.85945	8.87279	12.0644	0.7	26.1041	10.3799	38
nparbr	08	2.895	4.144	1.7025	3.91347	7.51803	0.7	19.0597	5.85993	39
nparbr	09	1.52441	2.268	1.62012	3.11789	4.3924	0.683594	9.91849	3.7424	39
nparbr	10	3.26026	5.91025	1.78405	11.7693	3.28189	0.894108	16.195	7.46224	39
nparbr	11	2.82418	3.339	1.95686	3.96237	7.48213	0.7	17.6685	5.54184	40
nparbr	12	3.58231	2.24	2.9775	4.98845	6.79029	1.04462	13.5819	5.97947	40
nparbr	13	1.21094	1.2	0.908203	2.10127	2.54524	0	7.17358	2.34101	38
nparbr	14	9.79242	4.963	4.62234	12.9299	14.1933	1.68889	29.8636	13.5489	39
nparbr	15	0.50625	0.714	0.555469	0.906582	1.6023	0	6.37799	1.29619	36
nparbr	16	0.537109	0.95	0.478516	1.10207	1.88903	0	10.0476	1.51129	27
nparbr	17	1.01562	1.64	0.73242	2.35923	2.70261	0	10.466	2.47	39
nparbr	18	7.92285	4.067	2.80957	7.87425	12.8518	1.36719	23.9929	10.363	38
nparbr	19	0.345156	0.329	0.315781	0.715066	0.822268	0	2.50489	0.764379	32
nparbr	20	6.95934	8.526	2.80156	12.0791	12.5916	3.07598	23.8682	12.2943	38
nparbr	21	7.81162	4.36429	4.11793	8.3721	13.2672	2.37234	24.4592	10.934	35
nparbr	22	4.10938	2.59	2	4.62005	6.91533	0.78125	10.9904	5.9054	39
nparbr	23	0.429687	0.725	0.322266	0.965238	1.50092	0	5.09447	1.24915	31
nparbr	24	3.30145	3.96123	1.17077	8.14511	2.07394	0.488281	11.3903	5.59246	39
nparbr	25	0.391016	0.245	0.412344	0.702628	0.89514	0	5.91561	0.789258	35
nparbr	26	0.449414	0.765	0.394102	1.03806	1.43886	0	3.43669	1.25449	36
nparbr	27	1.73092	3.71	1.60242	3.72168	5.8421	0	11.699	4.8243	38
nparbr	28	4.89645	5.733	3.49002	7.57836	11.0523	1.58548	25.9483	9.30904	36
nparbr	29	2.9524	3.69755	1.10147	7.76267	1.73927	0.488281	13.9315	5.1712	40
nparbr	30	1.91387	1.673	2.60254	4.31607	4.17588	0	11.6624	4.24458	37
nparbr	Avg	2.87126	2.79606	1.71109	4.74276	5.25657	0.618926	12.89	5.03523	36.5333
ours	01	0.41461	0.546	0.516563	1.00853	1.14672	0	5.33224	1.07901	1
ours	02	0.133594	0.14	0.210938	0.36964	0.441923	0	1.21605	0.404336	18
ours	03	0.140625	0.133	0.140625	0.366543	0.353386	0	1.21605	0.360096	20
ours	04	0.52472	0.644755	0.307836	1.22723	0.863473	0	6.23556	1.04264	18
ours	05	0	0	0	0	0	0	0	0	6.5
ours	06	0.140156	0.06	0.127969	0.275742	0.296719	0	1.72994	0.289167	10
ours	07	0.301641	0.392	0.386719	0.703275	0.931414	0	2.78867	0.810312	2
ours	08	0.2025	0.21	0.21	0.382496	0.595303	0	3.04508	0.497412	3
ours	09	0.259766	0.182	0.280273	0.483062	0.653647	0	2.90415	0.566649	21
ours	10	0.398787	0.501476	0.46875	1.12925	0.767619	0	12.0525	0.945738	4
ours	11	0.437246	0.252	0.200703	0.413769	0.981141	0	13.968	0.670623	14
ours	12	0.007754	0	0	0.017231	0	0	0.775391	0.007754	13
ours	13	0.234375	0.45	0.332031	0.826388	0.710476	0	10.5758	0.763796	10
ours	14	0.667969	0.735	0.547734	0.76556	2.06203	0	33.3048	1.40083	9
ours	15	0.323438	0.301	0.239063	0.57955	0.693511	0	5.30187	0.643368	18
ours	16	0.361328	0.4	0.283203	0.625382	1.16267	0	3.85137	0.904773	12
ours	17	0.322265	0.22	0.234374	0.422039	0.863279	0	4.80348	0.616569	3
ours	18	0.444336	0.434	0.451172	0.855993	1.09982	0	6.97132	0.977908	4
ours	19	0.1175	0.182	0.212969	0.37901	0.462642	0	1.78509	0.417481	4
ours	20	0.458438	0.42	0.439336	1.06466	0.837652	0	3.77809	0.969317	4
ours	21	0.504684	0.721428	0.519312	1.05634	1.45301	0	6.04136	1.26009	4
ours	22	0.335938	0.406	0.460938	0.863618	0.858785	0	6.5318	0.860911	10
ours	23	0.244141	0.175	0.234375	0.506741	0.680681	0	2.68397	0.598929	4
ours	24	0.249689	0.313626	0.260787	0.643805	0.619504	0	1.89359	0.633588	7
ours	25	0	0.007	0.007109	0	0.031354	0	0.710938	0.014109	8.5
ours	26	0.138281	0.165	0.124453	0.383085	0.385335	0	1.79055	0.3843	17
ours	27	0.151172	0.196	0.128496	0.360811	0.435125	0	1.66592	0.399454	13
ours	28	0.68461	0.532	0.47625	1.25905	1.3129	0	20.4079	1.27446	3
ours	29	0.249818	0.327896	0.272529	0.640444	0.698705	0	1.86499	0.66551	5
ours	30	0	0.014	0	0.014286	0.013725	0	0.7	0.014	8
ours	Avg	0.281646	0.302039	0.26915	0.587451	0.713752	0	5.53088	0.649104	9.13333
oxford_elastic	01	8.9243	26.789	12.3159	42.0012	25.4802	4.71802	66.3452	33.5755	42.5
oxford_elastic	02	1.4625	4.389	1.60312	5.69082	4.65726	0.7	12.4084	5.19471	41
oxford_elastic	03	5.06953	2.702	2.77031	5.77318	8.76647	0.703125	17.3354	7.23989	41
oxford_elastic	04	3.21828	6.03562	1.67211	9.17781	5.89314	1.20773	16.5307	7.51096	42
oxford_elastic	05	4.48875	8.764	4.18687	11.7401	11.5405	0.65625	20.2774	11.6423	44
oxford_elastic	06	0.920156	0.795	0.658125	1.89956	1.62386	0	3.95198	1.72311	41
oxford_elastic	07	6.25711	21.868	7.8968	35.9263	16.9515	0	55.0675	26.0796	43
oxford_elastic	08	3.81	9.751	6.045	16.3622	10.9703	0.75	23.6443	13.4505	43
oxford_elastic	09	4.18359	5.439	6.98633	11.4946	9.66712	1.68122	19.9946	10.5991	42
oxford_elastic	10	4.28871	9.10716	3.03638	13.5767	8.81206	1.20773	20.0108	11.1588	43
oxford_elastic	11	3.54098	15.925	4.25061	23.0854	12.0821	2.86719	36.9737	17.793	44
oxford_elastic	12	4.90822	2.954	3.12482	8.41125	6.46169	0	18.9814	7.33899	43
oxford_elastic	13	1.68945	3.0375	1.10352	4.69296	3.53148	0	12.6517	4.06576	42
oxford_elastic	14	9.89262	26.376	7.42113	41.3106	19.7333	1.50822	56.8597	30.7377	43
oxford_elastic	15	9.04922	21.728	4.43672	32.3577	18.6514	0.7	42.9147	24.6822	43
oxford_elastic	16	1.66016	5.625	2.79297	7.66306	6.93368	0.976562	17.6357	7.28378	43
oxford_elastic	17	1.45507	1.64	1.47461	3.10199	3.46426	0	10.34	3.2066	42
oxford_elastic	18	5.92676	25.886	7.08887	36.1319	21.7347	6.40352	54.4845	28.9333	43
oxford_elastic	19	6.85172	5.551	6.03656	13.6579	9.75956	0.7	34.519	11.8647	43
oxford_elastic	20	8.03539	18.865	5.25293	30.6791	11.8797	1.45315	52.9493	22.7833	43
oxford_elastic	21	10.7958	33.7714	16.0621	59.2943	28.5585	3.2263	105.085	42.0668	40
oxford_elastic	22	3.75	4.032	2.625	6.50064	7.18116	0.7	19.1687	6.88173	41
oxford_elastic	23	1.47461	4.75	2.14844	7.29214	4.83129	0	15.1266	5.98789	40
oxford_elastic	24	4.3002	4.69757	3.54004	10.4746	3.81993	0.914775	14.8021	7.67659	41
oxford_elastic	25	4.4007	7.028	3.68266	11.1579	8.78679	0.997714	23.1395	10.0909	42
oxford_elastic	26	1.17539	1.005	0.822773	2.5651	1.74016	0	5.26559	2.11963	41
oxford_elastic	27	5.85035	13.069	5.65383	19.8703	13.4785	4.23831	34.6831	16.5466	43
oxford_elastic	28	7.73906	25.627	10.0608	39.9049	23.1471	5.16211	54.7317	30.7918	43
oxford_elastic	29	3.11137	4.35334	3.25899	9.05089	3.58345	0.914775	16.7444	6.69862	42
oxford_elastic	30	6.23809	12.782	10.7465	24.5958	14.6896	1.0636	45.387	19.5437	43
oxford_elastic	Avg	4.8156	11.1448	4.95849	18.1814	10.947	1.44834	30.9337	14.5089	42.25
oxford_elastic_constraints	01	8.9243	26.789	12.3159	42.0012	25.4802	4.71802	66.3452	33.5755	42.5
oxford_elastic_constraints	02	1.40625	4.739	1.49063	6.04039	4.80607	0	12.248	5.44791	42
oxford_elastic_constraints	03	4.90781	2.611	2.71406	5.78493	8.22447	0.994369	16.5475	6.98031	40
oxford_elastic_constraints	04	3.10634	5.65056	1.81203	8.58862	5.55454	1.11305	12.8527	7.04894	41
oxford_elastic_constraints	05	3.86531	7.231	3.22219	10.0547	9.37815	0.65625	19.3546	9.72321	42
oxford_elastic_constraints	06	1.05422	0.915	0.743438	2.0032	1.9059	0	5.13682	1.94093	42
oxford_elastic_constraints	07	6.37313	20.776	6.69024	34.0497	15.7369	1.09381	54.9852	24.5528	42
oxford_elastic_constraints	08	3.765	9.17	5.3475	15.0943	10.2683	1.4	22.6798	12.4883	42
oxford_elastic_constraints	09	3.95117	5.18	6.35742	10.7189	8.91185	0.683594	19.0847	9.83343	41
oxford_elastic_constraints	10	3.95289	9.04448	2.98741	13.331	8.37576	1.59914	19.2781	10.8164	42
oxford_elastic_constraints	11	3.24709	15.862	3.60549	22.3142	12.0311	2.00379	37.411	17.3608	43
oxford_elastic_constraints	12	4.38871	2.688	2.85344	7.57896	5.89473	0.7	18.6316	6.65263	42
oxford_elastic_constraints	13	1.54297	3.0625	1.10352	4.65885	3.40489	0.976562	12.8387	3.98171	41
oxford_elastic_constraints	14	9.3382	24.262	6.56613	37.9497	18.1468	1.49362	55.8284	28.2463	41
oxford_elastic_constraints	15	8.10703	18.067	4.31016	28.9888	14.9935	1.21605	42.1769	21.1515	42
oxford_elastic_constraints	16	1.67969	3.95	2.08008	4.85282	5.86735	0	14.513	5.38037	41
oxford_elastic_constraints	17	1.40625	1.56	1.31836	2.8159	3.35903	0	11.0377	3.00942	40
oxford_elastic_constraints	18	6.09082	24.661	6.22754	34.7385	20.5801	4.94745	51.6684	27.6593	42
oxford_elastic_constraints	19	6.85906	5.425	6.22016	13.6642	9.47794	0.7	34.0364	11.7385	42
oxford_elastic_constraints	20	7.90805	17.276	4.20234	28.151	10.5348	1.45315	48.5366	20.7522	42
oxford_elastic_constraints	21	10.2326	31.6571	14.8991	57.0794	26.05	6.38443	87.4233	39.7157	39
oxford_elastic_constraints	22	3.39062	3.577	2.29688	5.85981	6.26889	0.7	19.8785	6.08889	40
oxford_elastic_constraints	23	1.36719	3.2	4.73633	7.25348	5.96986	0.976562	17.7818	6.57316	42
oxford_elastic_constraints	24	4.23917	4.36349	3.63991	10.4655	3.15568	0.690534	14.3817	7.39207	40
oxford_elastic_constraints	25	4.27274	6.601	3.66844	10.5727	8.59361	0	22.4126	9.68213	41
oxford_elastic_constraints	26	1.0302	1.005	0.829687	2.33975	1.80027	0	7.16222	2.04843	40
oxford_elastic_constraints	27	5.48754	12.299	5.41951	18.513	12.8186	3.27057	31.4519	15.5519	42
oxford_elastic_constraints	28	8.05904	23.072	9.16781	37.6217	21.0493	3.65752	56.8658	28.6278	42
oxford_elastic_constraints	29	2.80478	4.40218	3.08866	9.0285	3.2224	0.914775	18.1605	6.53053	41
oxford_elastic_constraints	30	6.27812	13.111	9.82559	24.4309	14.0315	0	44.3798	19.1272	42
oxford_elastic_constraints	Avg	4.63454	10.4069	4.658	17.2182	10.1964	1.41144	29.8363	13.6559	41.3833
oxford_flow_discontinuity_preserving	01	2.50125	8.057	2.31094	9.88956	9.1884	0	34.9934	9.53197	37
oxford_flow_discontinuity_preserving	02	0.295312	0.203	0.344531	0.659637	0.690695	0	1.72102	0.674545	29
oxford_flow_discontinuity_preserving	03	0.189844	0.084	0.133594	0.326656	0.350529	0	1.57084	0.338354	11
oxford_flow_discontinuity_preserving	04	0.895522	2.59693	1.04944	4.66472	1.76165	0	9.88165	3.19152	36
oxford_flow_discontinuity_preserving	05	0.006562	0.007	0.013125	0	0.037117	0	1.16247	0.018187	19
oxford_flow_discontinuity_preserving	06	0.170625	0.09	0.14625	0.361581	0.362665	0	1.61905	0.362275	21
oxford_flow_discontinuity_preserving	07	1.76344	2.961	1.03641	4.34203	3.82815	0	29.7125	4.04167	31
oxford_flow_discontinuity_preserving	08	0.96	3.031	1.1475	2.04483	5.11777	0	23.3	3.70422	38
oxford_flow_discontinuity_preserving	09	0.239258	0.224	0.232422	0.402644	0.701815	0	3.07194	0.549238	18
oxford_flow_discontinuity_preserving	10	1.35728	4.07449	1.70009	7.65108	2.2786	0	18.1231	4.92475	37
oxford_flow_discontinuity_preserving	11	0.88166	1.274	0.537598	0.659711	3.34408	0	19.4539	1.88792	30
oxford_flow_discontinuity_preserving	12	0.023262	0.035	0.023262	0.034462	0.102759	0	1.30095	0.072025	20
oxford_flow_discontinuity_preserving	13	0.332031	0.3875	0.371094	0.839096	0.80424	0	9.86086	0.820273	13
oxford_flow_discontinuity_preserving	14	3.14613	2.52	1.3827	6.11187	4.32933	0	25.1256	5.23842	29
oxford_flow_discontinuity_preserving	15	0.302344	0.28	0.295312	0.598301	0.677316	0	5.30187	0.642549	17
oxford_flow_discontinuity_preserving	16	0.46875	0.375	0.371094	0.603653	1.27341	0	4.73946	0.951926	15
oxford_flow_discontinuity_preserving	17	0.419921	0.52	0.292968	0.530781	1.59886	0	8.11833	1.01148	23
oxford_flow_discontinuity_preserving	18	2.13281	2.45	1.05273	3.74219	4.13554	0	21.757	3.93886	30
oxford_flow_discontinuity_preserving	19	0.17625	0.189	0.235	0.430602	0.547393	0	2.19191	0.484326	18
oxford_flow_discontinuity_preserving	20	0.986914	2.219	1.10152	3.52641	2.28958	0	20.4106	3.00694	27
oxford_flow_discontinuity_preserving	21	1.03862	1.62857	0.797254	2.19675	2.82433	0	11.7108	2.51374	16
oxford_flow_discontinuity_preserving	22	0.414062	0.476	0.484375	1.08902	0.993384	0	6.09682	1.03546	17
oxford_flow_discontinuity_preserving	23	0.341797	0.475	0.214844	0.810946	0.986038	0	2.85611	0.903745	22
oxford_flow_discontinuity_preserving	24	0.4106	0.463621	0.37176	1.02289	0.715308	0	3.01153	0.893567	17
oxford_flow_discontinuity_preserving	25	0.092422	0.056	0.099531	0.232307	0.137492	0	2.4502	0.18964	23
oxford_flow_discontinuity_preserving	26	0.152109	0.165	0.089883	0.365004	0.353981	0	2.15411	0.359052	12
oxford_flow_discontinuity_preserving	27	0.188965	0.21	0.181406	0.458884	0.504005	0	1.82938	0.482347	19
oxford_flow_discontinuity_preserving	28	1.33201	1.603	1.10133	3.25105	2.48362	0	22.1442	2.81947	23
oxford_flow_discontinuity_preserving	29	0.704033	0.495332	0.340661	1.53546	0.538911	0	7.97917	1.10671	22
oxford_flow_discontinuity_preserving	30	0.144141	0.238	0.312305	0.41382	0.68668	0	3.32359	0.552979	27
oxford_flow_discontinuity_preserving	Avg	0.735597	1.24628	0.592364	1.95986	1.78812	0	10.2324	1.87494	23.2333
philips_research	01	1.80797	1.68	0.971953	2.60608	3.42257	0	17.0991	3.02249	24
philips_research	02	0.133594	0.168	0.154687	0.328997	0.437101	0	1.21605	0.380887	14
philips_research	03	0.16875	0.133	0.154687	0.320811	0.429122	0	2.10521	0.373883	20
philips_research	04	1.08442	0.465656	0.293843	1.94744	0.864734	0	10.3329	1.39801	26
philips_research	05	0.032813	0.014	0.0525	0.038603	0.146809	0	0.928078	0.091624	24
philips_research	06	0.134062	0.045	0.085312	0.210136	0.247379	0	1.72994	0.233972	4
philips_research	07	1.2143	0.833	0.68836	1.64827	2.28352	0	12.5084	1.94941	17
philips_research	08	0.51	0.42	0.3075	0.606861	1.16349	0	8.10386	0.907443	18
philips_research	09	0.225586	0.217	0.273438	0.459004	0.650505	0	2.90415	0.55284	19
philips_research	10	1.83302	0.976086	0.503731	3.54236	1.17069	0	16.2164	2.33883	23
philips_research	11	0.49459	0.357	0.344063	0.450287	1.28323	0	5.94734	0.828939	16
philips_research	12	0.217109	0.154	0.209356	0.32116	0.53807	0	3.03642	0.440461	27
philips_research	13	0.292969	0.35	0.341797	0.822926	0.706512	0	9.86086	0.760062	7
philips_research	14	2.37129	0.987	0.781524	3.43078	2.82082	0	20.6842	3.1319	23
philips_research	15	0.316406	0.287	0.232031	0.612629	0.672668	0	5.16519	0.646251	18
philips_research	16	0.410156	0.475	0.351562	0.720263	1.28754	0	4.73946	1.01525	17
philips_research	17	0.390624	0.4	0.263671	0.590042	1.21448	0	4.36731	0.865485	21
philips_research	18	1.72949	1.323	0.868164	2.46041	2.96911	0	14.6922	2.71476	21
philips_research	19	0.190938	0.168	0.249687	0.391358	0.568671	0	2.19191	0.472922	17
philips_research	20	1.48355	1.722	0.935977	2.56728	3.17954	0	18.1125	2.82443	24
philips_research	21	1.40434	1.52143	0.885025	2.2311	3.06357	0	13.7744	2.65855	18
philips_research	22	0.3125	0.455	0.453125	0.907521	0.919903	0	6.09682	0.914455	13
philips_research	23	0.244141	0.25	0.205078	0.653897	0.535226	0	2.85611	0.591001	3
philips_research	24	0.787908	0.470439	0.443892	1.52917	0.708767	0	4.95646	1.18423	23
philips_research	25	0.099531	0.077	0.063984	0.148175	0.206204	0	3.81034	0.174288	22
philips_research	26	0.18668	0.12	0.124453	0.336455	0.387998	0	2.15411	0.364288	14
philips_research	27	0.181406	0.203	0.143613	0.400009	0.475626	0	1.59101	0.43933	16
philips_research	28	1.14598	1.106	0.796231	2.20029	2.07755	0	15.9253	2.11446	17
philips_research	29	1.01631	0.718581	0.630223	2.33977	0.606928	0	8.64075	1.59425	27
philips_research	30	0.112109	0.147	0.120117	0.143268	0.431669	0	2.91226	0.290353	20
philips_research	Avg	0.684418	0.54144	0.397653	1.16551	1.18233	0	7.48864	1.17583	18.4333
physiology_registration	01	5.24039	20.23	3.62953	14.8306	29.3896	0.679688	56.7882	22.2557	41
physiology_registration	02	1.10391	2.205	1.14609	2.88995	2.96539	1.56665	4.09507	2.92616	38
physiology_registration	03	1.01953	0.763	0.815625	1.25703	2.34679	0	10.1544	1.79101	37
physiology_registration	04	0.685634	3.04467	1.97994	6.62099	1.33667	0	10.3487	3.9394	37
physiology_registration	05	0.977813	2.289	0.511875	3.30609	2.20038	0	18.4648	2.7643	39
physiology_registration	06	0.469219	0.315	0.408281	0.958222	0.915659	0	2.98899	0.930982	36
physiology_registration	07	4.43953	12.299	2.91586	10.4346	18.2419	0	49.7782	14.2339	40
physiology_registration	08	1.02	2.107	0.855	1.97431	3.60276	0	10.7384	2.85367	33
physiology_registration	09	1.01855	1.12	0.854492	1.64314	2.45233	0	11.2934	2.03964	38
physiology_registration	10	1.18237	4.47746	2.53265	9.39429	1.83159	0	16.5893	5.5565	38
physiology_registration	11	1.51244	2.422	0.903164	1.62984	5.56552	0	22.7428	3.42396	37
physiology_registration	12	0.821914	0.7	0.53502	1.32006	1.47453	0	10.3206	1.40502	36
physiology_registration	13	2.31445	1.525	1.79687	3.66505	3.44968	1.38107	7.57792	3.54875	39
physiology_registration	14	3.96106	7.287	3.29309	7.92913	12.2829	0.667969	29.9179	10.0625	35
physiology_registration	15	1.17422	1.876	0.871875	3.16411	2.35454	0	19.9313	2.71075	38
physiology_registration	16	1.72852	2.8	3.55469	5.46241	5.70456	0.976562	18.686	5.58833	42
physiology_registration	17	0.957029	1.24	0.917967	2.0769	2.80855	0	10.0476	2.37192	38
physiology_registration	18	4.92188	9.884	2.61133	12.3473	12.9405	0	43.4062	12.6439	39
physiology_registration	19	1.72578	0.819	0.903281	2.80851	1.90345	0	14.8613	2.39218	39
physiology_registration	20	4.06863	11.62	3.44465	13.643	14.9274	0.636719	42.2406	14.1824	41
physiology_registration	21	9.58167	47.5571	7.56294	32.4371	67.3195	3.0372	94.8717	50.9711	44
physiology_registration	22	0.734375	0.875	0.890625	1.74251	1.73188	0	7.07573	1.73656	33
physiology_registration	23	1.54297	2.025	1.51367	3.91946	3.13231	0	9.51747	3.50227	38
physiology_registration	24	1.50368	2.39992	1.08754	4.7381	1.04095	0	9.97015	3.18361	38
physiology_registration	25	0.817579	0.357	0.476328	1.0655	1.23947	0	8.22126	1.14378	37
physiology_registration	26	0.622266	0.57	0.546211	1.54875	1.07428	0	4.55281	1.29254	37
physiology_registration	27	0.64248	0.882	0.393047	1.02823	1.82116	0	7.98922	1.44055	36
physiology_registration	28	3.14027	10.437	2.96168	8.74744	15.2473	0.7	42.3721	12.0399	40
physiology_registration	29	1.61246	2.50457	1.87364	5.71268	1.3924	0	11.1916	3.85396	39
physiology_registration	30	0.58457	0.721	0.352344	1.69363	0.558054	0	14.3435	1.11449	36
physiology_registration	Avg	2.03751	5.24506	1.73798	5.6663	7.44173	0.321529	20.7026	6.59666	37.9667
picsl_exp	01	1.50211	1.057	1.02633	1.1165	3.76443	0	19.4877	2.46695	22
picsl_exp	02	0.147656	0.182	0.182812	0.442686	0.44098	0	1.21605	0.441867	19
picsl_exp	03	0.147656	0.14	0.16875	0.476684	0.347461	0	1.57084	0.413364	22
picsl_exp	04	0.867537	0.814898	0.622668	2.14268	1.05823	0	11.0711	1.59236	28
picsl_exp	05	0	0	0	0	0	0	0	0	6
picsl_exp	06	0.152344	0.165	0.115781	0.466751	0.32458	0	1.93271	0.375761	22
picsl_exp	07	1.4618	1.547	1.06734	2.7521	2.95661	0	23.9113	2.82684	22
picsl_exp	08	0.6375	0.532	0.51	0.73847	1.5262	0	11.1858	1.16385	23
picsl_exp	09	0.273438	0.224	0.259766	0.489218	0.699228	0	2.82255	0.592123	22
picsl_exp	10	2.16185	1.15519	0.930504	4.33126	1.71897	0	17.2128	3.00562	26
picsl_exp	11	0.602109	0.49	0.56627	0.706602	1.69066	0	11.6651	1.1522	20
picsl_exp	12	0.17834	0.147	0.077539	0.132726	0.392657	0	9.3851	0.275688	23
picsl_exp	13	0.419922	0.5625	0.429687	1.14137	1.0441	0	10.5758	1.08885	25
picsl_exp	14	1.46953	1.12	0.888399	1.77437	2.95718	0	15.0937	2.35395	16
picsl_exp	15	0.3375	0.245	0.295312	0.573194	0.705339	0	5.16519	0.647195	19
picsl_exp	16	0.507812	0.675	0.566406	1.18075	1.57147	0	5.03224	1.38393	25
picsl_exp	17	0.390624	0.5	0.351562	0.827278	1.21584	0	8.05938	0.989472	22
picsl_exp	18	1.94141	1.288	1.19629	1.73247	4.14168	0	24.008	2.93708	24
picsl_exp	19	0.161563	0.238	0.227656	0.407269	0.624785	0	1.78509	0.507327	20
picsl_exp	20	0.885039	0.854	0.802266	1.5467	1.93458	0	14.4347	1.70961	18
picsl_exp	21	1.20685	1.02143	0.936225	1.75419	2.69796	0	17.581	2.2467	14
picsl_exp	22	0.523438	0.476	0.492188	1.09063	1.05484	0	6.19612	1.07059	18
picsl_exp	23	0.283203	0.675	0.273437	1.09148	0.936466	0	3.97325	1.00932	26
picsl_exp	24	0.793457	0.586344	0.543768	1.785	0.87795	0	6.37595	1.40363	29
picsl_exp	25	0	0	0.007109	0.012926	0	0	0.710938	0.007109	3
picsl_exp	26	0.228164	0.27	0.103711	0.476213	0.5279	0	2.04014	0.504124	23
picsl_exp	27	0.219199	0.238	0.15873	0.502432	0.502261	0	2.5555	0.502343	20
picsl_exp	28	1.02691	0.924	0.639961	1.35682	2.25896	0	13.1475	1.81236	13
picsl_exp	29	1.02198	0.844158	0.704033	2.12832	1.18332	0	9.05834	1.72175	30
picsl_exp	30	0.032031	0.028	0	0.035992	0.074556	0	1.0636	0.05566	12
picsl_exp	Avg	0.652699	0.566651	0.471483	1.1071	1.30764	0	8.61058	1.20859	20.4
picsl_gsyn	01	0.52336	0.539	0.577735	0.840465	1.51855	0	17.5547	1.18629	3
picsl_gsyn	02	0.1125	0.154	0.140625	0.338274	0.361735	0	0.994369	0.349535	6
picsl_gsyn	03	0.133594	0.077	0.119531	0.35091	0.245812	0	1.57084	0.299412	2
picsl_gsyn	04	0.342817	0.501476	0.335821	1.0805	0.610619	0	11.1506	0.842055	9
picsl_gsyn	05	0	0	0	0	0	0	0	0	6
picsl_gsyn	06	0.134062	0.075	0.115781	0.376002	0.260518	0	1.61905	0.302092	12
picsl_gsyn	07	0.549141	0.553	0.479531	0.993678	1.31224	0	16.8336	1.14302	7
picsl_gsyn	08	0.2775	0.245	0.255	0.572864	0.606829	0	4.68001	0.591205	7
picsl_gsyn	09	0.205078	0.189	0.246094	0.405459	0.613489	0	2.90415	0.507393	4
picsl_gsyn	10	0.972481	0.743259	0.510728	2.41873	0.714353	0	18.5107	1.55382	18
picsl_gsyn	11	0.315391	0.294	0.293887	0.386771	0.987683	0	12.3607	0.659323	12
picsl_gsyn	12	0	0	0	0	0	0	0	0	4
picsl_gsyn	13	0.283203	0.375	0.332031	0.788431	0.73663	0	10.3792	0.760459	8
picsl_gsyn	14	0.360703	0.392	0.333984	0.718027	0.897413	0	4.55843	0.805926	2
picsl_gsyn	15	0.295312	0.245	0.253125	0.489374	0.654963	0	5.30187	0.582104	3
picsl_gsyn	16	0.341797	0.425	0.361328	0.637627	1.21091	0	4.73946	0.935735	13
picsl_gsyn	17	0.273437	0.28	0.253906	0.544535	0.789295	0	6.30989	0.646234	4
picsl_gsyn	18	0.464844	0.413	0.410156	0.883786	1.00367	0	9.74088	0.943727	3
picsl_gsyn	19	0.139531	0.196	0.227656	0.387866	0.529412	0	2.19191	0.452977	12
picsl_gsyn	20	0.401133	0.322	0.388398	0.942108	0.682349	0	3.55744	0.83301	1
picsl_gsyn	21	0.541255	0.6	0.44617	0.971164	1.3146	0	7.47816	1.14699	2
picsl_gsyn	22	0.289062	0.371	0.382812	0.778641	0.755333	0	6.19612	0.765588	5
picsl_gsyn	23	0.214844	0.35	0.185547	0.563745	0.764098	0	2.85611	0.669932	11
picsl_gsyn	24	0.432795	0.402259	0.299627	0.988331	0.614146	0	5.23713	0.831003	14
picsl_gsyn	25	0.007109	0.007	0.007109	0.022274	0	0	1.2251	0.012251	6
picsl_gsyn	26	0.152109	0.135	0.096797	0.34526	0.349341	0	1.65168	0.347464	10
picsl_gsyn	27	0.15873	0.175	0.128496	0.377585	0.397363	0	1.27775	0.38787	8
picsl_gsyn	28	0.610195	0.609	0.491133	1.21109	1.40612	0	13.6841	1.30039	4
picsl_gsyn	29	0.618868	0.565097	0.363372	1.359	0.765264	0	8.64075	1.10356	21
picsl_gsyn	30	0	0	0	0	0	0	0	0	3.5
picsl_gsyn	Avg	0.305028	0.30777	0.267879	0.659083	0.670091	0	6.10682	0.665312	7.35
pit	01	5.78414	8.526	3.41883	11.817	12.8751	1.95138	28.3163	12.3566	38
pit	02	3.36094	2.422	1.17422	3.18484	6.81088	0	48.7157	4.92534	40
pit	03	4.90078	2.66	3.53672	6.76982	7.89188	0.7	15.4092	7.31963	42
pit	04	3.30224	4.37	3.20429	7.01993	8.03554	1.11305	45.7215	7.53532	43
pit	05	1.85063	1.638	1.05656	4.01012	2.25693	0	11.4797	3.15105	40
pit	06	1.98047	1.245	2.88234	3.66539	4.69653	0	22.073	4.32532	44
pit	07	5.41406	9.373	5.82399	14.3017	13.5251	0.773438	32.1026	13.7704	39
pit	08	3.6975	3.654	2.355	5.51329	7.41005	0.7	16.951	6.53754	41
pit	09	4.10156	3.129	3.20605	6.73993	7.12978	0.683594	23.0715	6.93096	40
pit	10	2.98741	1.25369	1.04244	5.82469	1.93693	0.662913	17.4852	3.8518	34
pit	11	3.68434	3.353	2.07154	5.33085	7.4481	0.7	16.1013	6.25147	41
pit	12	3.4815	2.821	3.24113	5.75793	6.67114	1.04462	23.1349	6.26019	41
pit	13	3.125	3.3	2.48047	5.81442	5.9303	0.976562	23.1766	5.87699	44
pit	14	7.01367	9.107	5.29699	14.6921	14.6401	2.04717	34.6002	14.6666	40
pit	15	6.3	3.829	3.05156	7.09762	10.5217	0.703125	32.5334	9.01512	40
pit	16	2.40234	2.1	1.70898	4.23494	4.46339	0.976562	10.466	4.35374	39
pit	17	1.78711	3.46	1.99218	4.51655	6.10041	0.97656	14.034	5.15479	44
pit	18	6.42578	10.157	5.59863	13.4438	16.9788	1.95683	38.0139	15.2113	40
pit	19	5.75016	2.499	4.44297	8.50354	8.93945	0	24.0995	8.70405	41
pit	20	4.0559	8.19	3.55289	11.0873	11.153	1.14054	27.4207	11.1149	36
pit	21	4.39587	6.00714	4.3593	9.7928	10.3462	1.23191	27.7019	9.99216	31
pit	22	5.03906	3.542	3.15625	6.93244	8.69731	0.7	23.8721	7.92077	43
pit	23	2.57812	4.625	2.27539	5.90565	6.92376	0	15.772	6.44525	41
pit	24	32.11	23.9992	13.8661	47.7906	43.3356	18.9354	56.0575	45.9175	43
pit	25	4.30828	2.079	2.43852	6.5904	5.24449	0.7	18.4365	5.98474	40
pit	26	1.29984	1.275	1.56258	3.1096	2.58365	0	8.02826	2.82558	42
pit	27	4.38398	3.983	2.91762	5.87234	9.30021	0	18.8013	7.65483	41
pit	28	7.73162	7.42	4.84436	14.7882	12.9766	1.05237	43.137	13.6983	41
pit	29	69.9094	195.754	56.7144	131.945	336.071	103.779	425.804	219.767	44
pit	30	4.34824	6.559	3.96387	9.51999	10.3119	0.800781	33.2586	9.92384	41
pit	Avg	7.25033	11.411	5.24121	13.0524	20.3735	4.81019	39.1925	16.2481	40.4667
pvg	01	0.992344	1.05	0.727266	1.34159	2.4945	0	21.1988	1.92957	15
pvg	02	0.098437	0.133	0.140625	0.286609	0.387504	0	0.994369	0.335039	4
pvg	03	0.133594	0.133	0.098437	0.311824	0.344871	0	0.994369	0.328017	8
pvg	04	0.713619	0.949222	0.30084	2.04794	0.759909	0	8.76044	1.39431	25
pvg	05	0	0	0	0	0	0	0	0	6
pvg	06	0.201094	0.09	0.109687	0.312625	0.370425	0	2.442	0.349617	19
pvg	07	1.10602	0.875	0.86625	1.75614	2.24645	0	19.4118	1.98373	18
pvg	08	0.36	0.336	0.2325	0.554395	0.860482	0	5.6305	0.719682	15
pvg	09	0.205078	0.196	0.225586	0.406099	0.586086	0	2.82255	0.494292	3
pvg	10	0.734608	1.05668	0.426772	2.15407	0.926519	0	9.5819	1.53114	17
pvg	11	0.344063	0.238	0.243711	0.490973	0.821886	0	4.2897	0.638283	9
pvg	12	0	0.007	0.007754	0	0.026825	0	0.775391	0.014754	15
pvg	13	0.634765	0.7125	0.605469	1.1048	1.62674	0	9.86086	1.38665	35
pvg	14	2.2377	1.267	0.908438	2.7759	3.55921	0	31.5431	3.15972	24
pvg	15	0.323438	0.259	0.239063	0.600831	0.627204	0	5.16519	0.6156	9
pvg	16	1.14258	1.1	0.957031	1.97272	2.57917	0	11.7536	2.28807	35
pvg	17	0.507811	0.6	0.439452	0.912105	1.44587	0	7.42114	1.13939	26
pvg	18	1.0459	0.994	0.683594	1.74554	2.03731	0	20.3995	1.89142	15
pvg	19	0.154219	0.21	0.205625	0.371159	0.577349	0	2.50489	0.466006	15
pvg	20	0.700391	0.707	0.592148	1.53062	1.22584	0	8.13466	1.40261	15
pvg	21	4.62992	7.52857	3.15976	11.9677	9.79419	0	38.56	10.6701	34
pvg	22	0.664062	0.798	0.617188	1.55633	1.44254	0	6.01806	1.4926	32
pvg	23	0.449219	0.4	0.410156	0.936903	1.06906	0	5.57185	1.00695	25
pvg	24	1.0376	1.23405	0.860041	2.92443	0.913002	0	7.94864	2.07872	34
pvg	25	0.241719	0.21	0.191953	0.473787	0.542971	0	3.25556	0.504919	31
pvg	26	0.25582	0.33	0.200508	0.573721	0.64238	0	3.64724	0.610797	28
pvg	27	0.287226	0.336	0.234316	0.522791	0.783005	0	2.8	0.658102	27
pvg	28	1.97941	2.758	2.35148	5.18461	4.78046	0	35.6466	4.92261	30
pvg	29	1.97016	1.54879	1.39103	4.86822	0.959839	0	18.0955	3.18671	38
pvg	30	0.44043	0.469	0.416406	0.782044	1.15592	0	4.27566	0.97272	33
pvg	Avg	0.786374	0.884194	0.59477	1.68222	1.51958	0	9.98346	1.60574	21.3333
robust_treereg_leuven	01	1.64484	1.75	1.21664	2.69979	3.54889	0	18.2094	3.13283	25
robust_treereg_leuven	02	0.302344	0.182	0.457031	0.66656	0.872008	0	2.10834	0.765175	32
robust_treereg_leuven	03	0.358594	0.126	0.379687	0.630781	0.733452	0	2.10834	0.68109	29
robust_treereg_leuven	04	0.447761	0.420881	0.391791	0.938106	0.886328	0	9.44405	0.911831	11
robust_treereg_leuven	05	0.55125	0.007	0.794062	1.02487	1.04665	0	1.4875	1.03554	36
robust_treereg_leuven	06	0.213281	0.165	0.109687	0.437505	0.426154	0	1.61905	0.43024	26
robust_treereg_leuven	07	1.37672	1.645	0.951328	2.0258	3.56037	0	18.2097	2.77283	21
robust_treereg_leuven	08	0.48	0.455	0.39	0.6995	1.20347	0	7.22651	0.971643	20
robust_treereg_leuven	09	0.321289	0.224	0.273438	0.439264	0.794281	0	3.48891	0.613222	23
robust_treereg_leuven	10	0.35681	0.492521	0.46875	1.09364	0.755148	0	13.1032	0.921868	3
robust_treereg_leuven	11	0.774141	0.84	0.781309	1.32417	2.17425	0	14.9185	1.70197	28
robust_treereg_leuven	12	0.007754	0.049	0.007754	0.038769	0.077734	0	1.4	0.0602	18
robust_treereg_leuven	13	0.566406	0.6125	0.664062	1.44223	1.20519	0	9.4156	1.31422	31
robust_treereg_leuven	14	1.2825	1.106	1.45617	2.28992	2.82644	0	16.1185	2.55281	19
robust_treereg_leuven	15	0.61875	0.308	0.689062	1.12123	1.19511	0	4.96478	1.1626	35
robust_treereg_leuven	16	0.761719	1.175	0.664062	1.23804	2.6526	0	7.6261	1.97361	32
robust_treereg_leuven	17	0.537108	0.6	0.771482	1.37138	1.6352	0	6.55096	1.46531	32
robust_treereg_leuven	18	1.66113	1.582	1.36035	2.8175	3.45675	0	13.1707	3.13712	26
robust_treereg_leuven	19	0.403906	0.238	0.536094	0.779284	1.03005	0	3.19336	0.894635	34
robust_treereg_leuven	20	1.01875	1.029	1.08242	2.40662	1.70647	0	9.46262	2.11256	21
robust_treereg_leuven	21	1.85782	1.96428	1.67496	2.72236	4.49644	0.716797	16.1139	3.65403	20
robust_treereg_leuven	22	0.507812	0.567	0.570312	1.12151	1.23762	0	7.50896	1.18653	24
robust_treereg_leuven	23	0.458984	0.55	0.537109	1.24542	1.28294	0	3.31939	1.26531	32
robust_treereg_leuven	24	0.449441	0.23181	0.488281	0.992232	0.649705	0	2.44141	0.848215	16
robust_treereg_leuven	25	0.177734	0.042	0.291484	0.442843	0.458789	0	2.4502	0.450018	29
robust_treereg_leuven	26	0.262734	0.18	0.394102	0.621295	0.771126	0	3.07864	0.702204	30
robust_treereg_leuven	27	0.325019	0.217	0.362812	0.632142	0.745258	0	1.66592	0.690963	28
robust_treereg_leuven	28	1.62967	1.281	1.5627	3.63777	2.71234	0	23.6946	3.12017	25
robust_treereg_leuven	29	0.579124	0.313943	0.61319	1.26289	0.709812	0	6.14749	1.02494	18
robust_treereg_leuven	30	0.112109	0.098	0.160156	0.215759	0.4453	0	1.61284	0.332825	23
robust_treereg_leuven	Avg	0.668183	0.615065	0.670009	1.27931	1.50986	0.023893	7.72865	1.39622	24.9
spline_mirit_leuven	01	1.63125	1.827	1.24383	2.73768	3.61583	0	19.5354	3.18554	26
spline_mirit_leuven	02	0.309375	0.189	0.457031	0.664091	0.900822	0	1.98874	0.777722	33
spline_mirit_leuven	03	0.344531	0.147	0.400781	0.627436	0.784223	0	2.10834	0.704262	30
spline_mirit_leuven	04	0.440765	0.483566	0.370802	0.978778	0.883027	0	9.44405	0.930188	14
spline_mirit_leuven	05	0.55125	0.014	0.774375	1.00372	1.04729	0	1.4875	1.02507	35
spline_mirit_leuven	06	0.188906	0.18	0.140156	0.438193	0.436002	0	1.72994	0.436791	27
spline_mirit_leuven	07	1.30711	1.904	0.951328	2.12286	3.78337	0	19.579	2.93188	23
spline_mirit_leuven	08	0.5325	0.714	0.3975	1.0911	1.35417	0	10.055	1.23315	25
spline_mirit_leuven	09	0.328125	0.238	0.287109	0.504627	0.776503	0	3.55525	0.637846	25
spline_mirit_leuven	10	0.384795	0.483566	0.482743	1.13429	0.786837	0	13.1032	0.957969	4
spline_mirit_leuven	11	0.745469	0.819	0.745469	1.30777	2.0924	0	14.2492	1.65562	27
spline_mirit_leuven	12	0.015508	0.042	0.015508	0.056	0.079105	0	1.4	0.068708	19
spline_mirit_leuven	13	0.585937	0.6125	0.654297	1.44126	1.24511	0	9.86086	1.33534	32
spline_mirit_leuven	14	1.48289	1.001	1.30254	2.58343	2.48161	0	14.8506	2.53354	17
spline_mirit_leuven	15	0.604688	0.35	0.653906	1.0833	1.19429	0	4.96478	1.14546	34
spline_mirit_leuven	16	0.791016	1.2	0.605469	1.24645	2.69415	0	5.71221	1.99926	33
spline_mirit_leuven	17	0.537108	0.6	0.712889	1.24352	1.71819	0	6.55096	1.437	31
spline_mirit_leuven	18	1.57227	1.456	1.17578	2.57629	3.18968	0	14.1221	2.88299	22
spline_mirit_leuven	19	0.41125	0.252	0.52875	0.773206	1.04885	0	3.19336	0.900003	35
spline_mirit_leuven	20	1.17793	1.708	1.53449	3.26366	2.52522	0	18.8711	2.95351	26
spline_mirit_leuven	21	1.85051	2.34286	1.79199	2.97632	4.94743	0	17.3072	4.01196	21
spline_mirit_leuven	22	0.484375	0.56	0.578125	1.15819	1.20797	0	7.50896	1.18607	23
spline_mirit_leuven	23	0.507812	0.6	0.439453	1.32221	1.27188	0	3.31939	1.29553	33
spline_mirit_leuven	24	0.416149	0.245446	0.510476	0.979434	0.648052	0	2.44141	0.840102	15
spline_mirit_leuven	25	0.184844	0.042	0.327031	0.479403	0.481131	0	2.4502	0.480181	30
spline_mirit_leuven	26	0.269648	0.255	0.414844	0.774324	0.789781	0	3.07864	0.782671	32
spline_mirit_leuven	27	0.340137	0.203	0.325019	0.578661	0.725462	0	1.69015	0.654998	26
spline_mirit_leuven	28	1.64455	2.17	1.62967	4.96898	2.9773	0.744141	23.9926	3.88362	28
spline_mirit_leuven	29	0.562091	0.313943	0.61319	1.25277	0.690105	0	6.23471	1.01069	17
spline_mirit_leuven	30	0.104102	0.091	0.192187	0.234158	0.461002	0	1.61284	0.349849	24
spline_mirit_leuven	Avg	0.676896	0.701463	0.675225	1.38674	1.56123	0.024805	8.19992	1.47425	25.5667
uofa_vision	01	4.67625	12.67	3.09258	10.0695	19.2476	0	39.006	14.7503	39
uofa_vision	02	0.267188	0.294	0.309375	0.591952	0.732532	0	2.62752	0.65943	28
uofa_vision	03	0.3375	0.322	0.309375	0.706005	0.815892	0	4.09507	0.759849	33
uofa_vision	04	0.664645	0.832808	0.622668	2.03463	0.987195	0	6.39033	1.5031	27
uofa_vision	05	0.177188	0.168	0.18375	0.381197	0.504284	0	1.16247	0.441509	31
uofa_vision	06	0.2925	0.39	0.201094	0.817385	0.692339	0	3.23811	0.737355	34
uofa_vision	07	6.64383	20.818	3.62742	15.871	31.022	0	59.6812	23.2878	41
uofa_vision	08	0.825	1.204	0.7425	1.56905	2.29216	0	19.2935	1.95953	31
uofa_vision	09	0.4375	0.35	0.362305	0.758602	0.96196	0	3.55525	0.858247	32
uofa_vision	10	1.26632	1.51338	1.39925	4.40847	1.28829	0	10.9759	2.8251	25
uofa_vision	11	1.21855	1.274	0.709629	0.794541	3.81663	0	20.9666	2.17676	33
uofa_vision	12	0.744375	0.336	0.465234	0.866584	1.35517	0	9.81827	1.13531	34
uofa_vision	13	0.46875	0.65	0.537109	1.36308	1.13093	0	10.9601	1.23772	28
uofa_vision	14	8.28281	5.873	4.11469	10.7542	14.6541	0.667969	36.9797	12.6652	36
uofa_vision	15	0.379687	0.308	0.323438	0.700142	0.776096	0	5.16519	0.742676	24
uofa_vision	16	1.78711	2.4	1.875	5.0934	3.04546	0	17.4415	4.02847	38
uofa_vision	17	0.64453	0.9	0.644529	1.54726	1.80736	0	12.2015	1.63596	35
uofa_vision	18	4.44336	4.473	1.90723	5.43946	9.69589	0	24.3329	7.56767	36
uofa_vision	19	0.286406	0.322	0.257031	0.626928	0.72448	0	2.3223	0.671802	29
uofa_vision	20	4.25965	10.311	2.45137	9.86331	15.6467	0	31.2758	12.2923	37
uofa_vision	21	7.82625	46.0786	5.87335	29.329	64.0594	1.749	89.749	47.8125	43
uofa_vision	22	0.710938	0.56	0.59375	1.08976	1.5372	0	9.88907	1.34033	30
uofa_vision	23	1.25977	1.25	0.839844	2.34259	2.5109	0	18.3461	2.4318	37
uofa_vision	24	0.993208	0.59998	0.632546	2.00459	0.912482	0	10.5923	1.54541	30
uofa_vision	25	0.2275	0.217	0.206172	0.530545	0.547996	0	3.474	0.538398	32
uofa_vision	26	0.359531	0.555	0.331875	0.846351	1.064	0	4.67437	0.96388	33
uofa_vision	27	0.325019	0.329	0.332578	0.700744	0.791262	0	3.19413	0.747813	29
uofa_vision	28	4.2044	8.295	2.74588	7.22376	13.828	0	42.0597	10.5857	38
uofa_vision	29	1.10147	0.711604	0.590479	2.20627	1.02688	0	12.5266	1.69886	29
uofa_vision	30	0.320312	0.301	0.280273	0.718316	0.612256	0	7.46391	0.664226	29
uofa_vision	Avg	1.84772	4.14355	1.21874	4.04162	6.60292	0.080566	17.4486	5.34217	32.7

## Sheet: empire__lung_boundaries
Method	Scan Pair	% Error Left Lung	% Error Right Lung	% Error Upper Lung	% Error Lower Lung	Score (% Error Overall)	Ranking
3_emi_ltsi	01	0.113738	0.179212	0.000337	0.246395	0.145973	30
3_emi_ltsi	02	0.000224	0	0	0.000213	0.000116	29
3_emi_ltsi	03	0.005049	0.003429	0.00344	0.005034	0.004274	35
3_emi_ltsi	04	0.009628	0	0.007924	0	0.00399	28
3_emi_ltsi	05	0	0	0	0	0	16.5
3_emi_ltsi	06	0	0	0	0	0	19
3_emi_ltsi	07	1.5832	4.80028	0.697365	4.93448	3.14211	40
3_emi_ltsi	08	0.023156	0.026424	0	0.044755	0.024744	35
3_emi_ltsi	09	0.676027	0.205497	0.14591	0.706897	0.446254	42
3_emi_ltsi	10	0.0031	0.000496	0.003117	5.5e-05	0.001579	16
3_emi_ltsi	11	0.463713	0.030056	0.382112	0.14172	0.246363	37
3_emi_ltsi	12	0	0.471339	0.377358	0.100576	0.228128	41
3_emi_ltsi	13	0.534746	0.006426	0.024519	0.492448	0.271701	42
3_emi_ltsi	14	4.68358	2.92466	0.482934	6.60064	3.78919	41
3_emi_ltsi	15	0.001033	0.00266	0	0.003336	0.001823	35
3_emi_ltsi	16	0.025441	0.006746	0	0.028733	0.016314	35
3_emi_ltsi	17	0.044626	0.005291	0	0.045826	0.023907	41
3_emi_ltsi	18	0.426654	0.325677	0.008491	0.67661	0.376835	35
3_emi_ltsi	19	0	0	0	0	0	18
3_emi_ltsi	20	3.01675	2.85863	0.18679	5.16678	2.93815	42
3_emi_ltsi	21	0.633315	0.758445	0.004957	1.23237	0.693977	33
3_emi_ltsi	22	0.135694	0.038659	0.141387	0.04118	0.08873	38
3_emi_ltsi	23	0.001183	0.131124	0.149557	0.001227	0.066071	40
3_emi_ltsi	24	0.001952	0.006836	0.000369	0.008703	0.004707	34
3_emi_ltsi	25	0	0	0	0	0	16
3_emi_ltsi	26	0.076316	0.176705	0.285295	0.013395	0.12785	44
3_emi_ltsi	27	0.048774	0.009566	0.042318	0.018494	0.029313	37
3_emi_ltsi	28	2.74621	3.84328	0.019033	5.82698	3.29334	41
3_emi_ltsi	29	2.1e-05	0.000178	0.000225	0	0.000109	21
3_emi_ltsi	30	0.193638	3.07672	3.39509	0.063881	1.5881	42
3_emi_ltsi	Avg	0.514926	0.662945	0.211951	0.880024	0.585122	33.45
AliDamo	01	0.475142	2.09265	0.371143	1.87126	1.27818	40
AliDamo	02	0.004715	0	0	0.004476	0.002432	38
AliDamo	03	0	0.000193	0.000197	0	9.3e-05	24
AliDamo	04	0.017521	0.005449	0.015339	0.00549	0.01045	39
AliDamo	05	0	0	0	0	0	16.5
AliDamo	06	0	0	0	0	0	19
AliDamo	07	0.442526	1.05736	0.214169	1.12485	0.739385	36
AliDamo	08	0.067571	0.048606	0.020405	0.088304	0.058342	38
AliDamo	09	0.001004	0.000412	0.000545	0.000854	0.000713	29
AliDamo	10	0.053484	0.036702	0.066134	0.020877	0.043664	38
AliDamo	11	0.195214	0.102371	0.049964	0.222723	0.148544	31
AliDamo	12	0.001309	0.001148	0.001471	0.001027	0.001231	33
AliDamo	13	3.9e-05	0.007047	0.001082	0.005565	0.003488	33
AliDamo	14	0.562456	0.248729	0.114243	0.645058	0.402903	32
AliDamo	15	1.9e-05	0	0	1.7e-05	9.7039e-06	20
AliDamo	16	0.008456	0.012722	0	0.018492	0.010535	34
AliDamo	17	0	0.000978	0	0.000975	0.000513	27
AliDamo	18	0.172318	0.600041	0.134809	0.583103	0.385429	36
AliDamo	19	0.005384	0	0.003025	0.002736	0.002859	38
AliDamo	20	0.169031	0.416543	0.325673	0.265086	0.292206	37
AliDamo	21	1.85742	6.21131	1.53634	5.72326	4.00032	40
AliDamo	22	0.01487	0.007529	0.011014	0.011537	0.011293	27
AliDamo	23	0.000289	0	0	0.000255	0.000145	24
AliDamo	24	0.002813	0.000978	0.000203	0.003236	0.001773	33
AliDamo	25	0.001504	0	0	0.001424	0.000766	36
AliDamo	26	0.000592	0	0	0.000499	0.000287	31
AliDamo	27	2.7e-05	0.000161	3e-05	0.000146	9.3e-05	24
AliDamo	28	0.654446	1.60207	0.292708	1.77197	1.12685	38
AliDamo	29	0.001947	0.008059	0.005967	0.004786	0.005355	36
AliDamo	30	0.009786	0.044533	0.059486	0.000265	0.026777	35
AliDamo	Avg	0.157329	0.416853	0.107465	0.412609	0.285155	32.0833
amc_mirl	01	2.54429	1.60937	0.610834	3.13113	2.10017	41
amc_mirl	02	0.001109	0.002226	0.00348	9.8e-05	0.001648	37
amc_mirl	03	0.013281	0.016098	0.019058	0.010429	0.014618	37
amc_mirl	04	0.012922	0.006665	0.018492	1.4e-05	0.009291	37
amc_mirl	05	0.008968	0.002074	0.010075	0.001321	0.00561	38
amc_mirl	06	0.000599	8.3e-05	0.000224	0.000447	0.000346	41
amc_mirl	07	1.70448	4.62987	2.3447	3.62684	3.06131	39
amc_mirl	08	7.17492	0.026273	2.85656	4.29709	3.64926	43
amc_mirl	09	0.012391	0.001902	0.002017	0.011893	0.007295	36
amc_mirl	10	0.151539	0.110193	0.250728	0.003992	0.127577	40
amc_mirl	11	0.575105	0.263798	0.019198	0.727287	0.418792	39
amc_mirl	12	0.025975	0.003533	0.001982	0.026396	0.015137	37
amc_mirl	13	0.021782	3.02931	0.348648	2.51505	1.50885	44
amc_mirl	14	0.898341	3.05587	3.21298	0.894075	1.99039	40
amc_mirl	15	0.115986	0.013109	0.00249	0.118337	0.065818	38
amc_mirl	16	0.272338	0.039878	0.035925	0.252096	0.159247	41
amc_mirl	17	0.37323	0.016061	0.091209	0.27055	0.184927	43
amc_mirl	18	2.50139	1.74132	1.6829	2.48793	2.13005	41
amc_mirl	19	0.000365	0.008846	0.003136	0.005183	0.004313	39
amc_mirl	20	1.73603	1.21823	1.99885	1.03311	1.48227	41
amc_mirl	21	4.30252	2.98419	2.11222	4.78414	3.65589	38
amc_mirl	22	5.09444	0.071109	1.96592	3.26344	2.6219	42
amc_mirl	23	4.6806	0.023789	2.01389	2.60821	2.34897	43
amc_mirl	24	0.002867	0.000634	0.001484	0.001766	0.001631	32
amc_mirl	25	0.485933	0.001277	0.006301	0.456291	0.2471	41
amc_mirl	26	0.000635	0.001468	0.001125	0.001018	0.001063	35
amc_mirl	27	0.006166	0.007695	0.003744	0.00955	0.006922	34
amc_mirl	28	2.33565	1.26398	0.511762	2.85139	1.80344	39
amc_mirl	29	0.004647	0.005189	0.010037	0.000243	0.004946	35
amc_mirl	30	2.70964	0.001986	0.756458	1.92139	1.39056	41
amc_mirl	Avg	1.25894	0.671867	0.696548	1.17702	0.967311	39.0667
ants_registration_bspline_syn	01	0	0	0	0	0	4.5
ants_registration_bspline_syn	02	0	0	0	0	0	14.5
ants_registration_bspline_syn	03	0	0	0	0	0	8.5
ants_registration_bspline_syn	04	0	0	0	0	0	5
ants_registration_bspline_syn	05	0	0	0	0	0	16.5
ants_registration_bspline_syn	06	0	0	0	0	0	19
ants_registration_bspline_syn	07	0	0	0	0	0	3
ants_registration_bspline_syn	08	0	0	0	0	0	6.5
ants_registration_bspline_syn	09	9.5431e-06	9.9631e-06	2.1e-05	0	9.7486e-06	4
ants_registration_bspline_syn	10	0.002368	0	0.001962	0	0.000987	15
ants_registration_bspline_syn	11	0.041864	0	0	0.036665	0.020823	21
ants_registration_bspline_syn	12	0	0	0	0	0	14.5
ants_registration_bspline_syn	13	0	0	0	0	0	5.5
ants_registration_bspline_syn	14	0.006186	0	0	0.005661	0.003035	11
ants_registration_bspline_syn	15	0	0	0	0	0	9.5
ants_registration_bspline_syn	16	0	0	0	0	0	6
ants_registration_bspline_syn	17	0	0	0	0	0	10
ants_registration_bspline_syn	18	0.004067	0.000117	0.000262	0.003581	0.002111	12
ants_registration_bspline_syn	19	0	0	0	0	0	18
ants_registration_bspline_syn	20	0	0	0	0	0	6.5
ants_registration_bspline_syn	21	0.002644	0	0	0.002312	0.00135	10
ants_registration_bspline_syn	22	0.008214	0	0.008902	0	0.004227	20
ants_registration_bspline_syn	23	0	0	0	0	0	11.5
ants_registration_bspline_syn	24	0.001882	0	0	0.001591	0.000824	10
ants_registration_bspline_syn	25	0	0	0	0	0	16
ants_registration_bspline_syn	26	0	0	0	0	0	11
ants_registration_bspline_syn	27	0	0	0	0	0	8
ants_registration_bspline_syn	28	0	3.8e-05	0	3.4e-05	1.9e-05	7
ants_registration_bspline_syn	29	0	0	0	0	0	6.5
ants_registration_bspline_syn	30	0	0	0	0	0	16
ants_registration_bspline_syn	Avg	0.002241	5.5025e-06	0.000372	0.001661	0.001113	10.8833
ants_registration_gaussian_syn	01	0.000106	9.7e-05	0	0.00017	0.000102	12
ants_registration_gaussian_syn	02	0	0	0	0	0	14.5
ants_registration_gaussian_syn	03	0	0	0	0	0	8.5
ants_registration_gaussian_syn	04	0	0	0	0	0	5
ants_registration_gaussian_syn	05	0	0	0	0	0	16.5
ants_registration_gaussian_syn	06	0	0	0	0	0	19
ants_registration_gaussian_syn	07	0.010384	0.001729	0	0.010817	0.006233	17
ants_registration_gaussian_syn	08	0	0	0	0	0	6.5
ants_registration_gaussian_syn	09	0	8.9e-05	9.5e-05	0	4.4e-05	12
ants_registration_gaussian_syn	10	0.000132	0	0.000109	0	5.5e-05	7
ants_registration_gaussian_syn	11	0.021591	0	0	0.018933	0.01075	17
ants_registration_gaussian_syn	12	0	0	0	0	0	14.5
ants_registration_gaussian_syn	13	0	0	0	0	0	5.5
ants_registration_gaussian_syn	14						44
ants_registration_gaussian_syn	15	0	0	0	0	0	9.5
ants_registration_gaussian_syn	16	0	0	0	0	0	6
ants_registration_gaussian_syn	17	0	0	0	0	0	10
ants_registration_gaussian_syn	18						44
ants_registration_gaussian_syn	19	0	0	0	0	0	18
ants_registration_gaussian_syn	20	0	0	0	0	0	6.5
ants_registration_gaussian_syn	21	0.020877	0	0	0.018284	0.010654	18
ants_registration_gaussian_syn	22	0.00352	0	0.003824	0	0.001811	12
ants_registration_gaussian_syn	23	0	0	0	0	0	11.5
ants_registration_gaussian_syn	24						44
ants_registration_gaussian_syn	25	0	0	0	0	0	16
ants_registration_gaussian_syn	26	0	0	0	0	0	11
ants_registration_gaussian_syn	27	0	0	0	0	0	8
ants_registration_gaussian_syn	28	0	0.000215	0	0.000191	0.000107	8
ants_registration_gaussian_syn	29	0	0	0	0	0	6.5
ants_registration_gaussian_syn	30	0	0	0	0	0	16
ants_registration_gaussian_syn	Avg	0.002097	7.9e-05	0.000149	0.001792	0.001102	14.8
asclepios1	01	0.026104	0.070519	0.001348	0.079752	0.047853	25
asclepios1	02	0	0	0	0	0	14.5
asclepios1	03	0	0	0	0	0	8.5
asclepios1	04	0.000513	0	0.000425	0	0.000213	12
asclepios1	05	0	0	0	0	0	16.5
asclepios1	06	0	0	0	0	0	19
asclepios1	07	0.090753	0.009443	0	0.090187	0.051908	26
asclepios1	08	0.009993	0.001363	0	0.01039	0.005793	26
asclepios1	09	9.5316e-06	6.9e-05	8.4e-05	0	3.9e-05	10
asclepios1	10	0.004809	0	0.004008	0	0.002005	17
asclepios1	11	0.129558	0.002109	0	0.115192	0.065447	27
asclepios1	12	0	0	0	0	0	14.5
asclepios1	13	0	0	0	0	0	5.5
asclepios1	14	0.07719	0.005595	0.00364	0.07234	0.040776	23
asclepios1	15	0	0	0	0	0	9.5
asclepios1	16	0	0	0	0	0	6
asclepios1	17	0	0	0	0	0	10
asclepios1	18	0.104607	0.015684	0.001146	0.106753	0.060382	25
asclepios1	19	0	0	0	0	0	18
asclepios1	20	0.011996	0.000368	0.000437	0.010906	0.006221	23
asclepios1	21	0.069489	0.008524	0.001312	0.066677	0.039528	23
asclepios1	22	0.000555	0.001311	0.000437	0.00136	0.000922	7
asclepios1	23	0	0	0	0	0	11.5
asclepios1	24	0.00206	1.8e-05	0.0001	0.001661	0.000912	19
asclepios1	25	9.1e-05	0	0	8.6e-05	4.6e-05	33
asclepios1	26	0	0	0	0	0	11
asclepios1	27	0	0	0	0	0	8
asclepios1	28	0.022301	0.007942	0	0.027032	0.015144	26
asclepios1	29	0	0	0	0	0	6.5
asclepios1	30	0	0	0	0	0	16
asclepios1	Avg	0.018334	0.004098	0.000431	0.019411	0.01124	16.5667
asclepios2	01	0.37824	1.38652	0.037732	1.45949	0.859125	39
asclepios2	02	0.002048	0	0	0.001953	0.001058	35
asclepios2	03	0.00253	0.007223	0	0.009219	0.004767	36
asclepios2	04	0.005609	0.000299	0.005021	0	0.002528	19
asclepios2	05	0	0	0	0	0	16.5
asclepios2	06	0	0	0	0	0	19
asclepios2	07	0.813074	4.36642	0.965558	3.69347	2.50186	38
asclepios2	08	0.083044	0.113778	0.001005	0.175459	0.097935	40
asclepios2	09	0.002661	0.00054	0.000285	0.002781	0.001624	33
asclepios2	10	0.018849	0.017876	0.035696	0.000716	0.018286	35
asclepios2	11	1.22675	0.346192	0.016254	1.36528	0.784182	41
asclepios2	12	0.145046	0.009975	0	0.147261	0.079693	40
asclepios2	13	0.06309	0.003669	0	0.063002	0.033716	38
asclepios2	14	0.427233	0.549549	0.306905	0.648874	0.489787	36
asclepios2	15	0.000293	0	0	0.000274	0.000151	26
asclepios2	16	0.003418	0.012576	0	0.013938	0.007897	32
asclepios2	17	0.00012	0.001799	0	0.001899	0.000999	29
asclepios2	18	0.562479	1.27108	0.116386	1.55059	0.915357	38
asclepios2	19	0	0	0	0	0	18
asclepios2	20	0.208597	0.167354	0.055883	0.294253	0.188164	35
asclepios2	21	0.176108	0.010651	0.167594	0.043663	0.095026	26
asclepios2	22	0.008761	0.102154	0.005194	0.098535	0.054321	37
asclepios2	23	0	0	0	0	0	11.5
asclepios2	24	0.001918	0	0	0.001623	0.000842	12
asclepios2	25	0	0	0	0	0	16
asclepios2	26	2.1e-05	0	0	1.7e-05	9.9449e-06	22
asclepios2	27	2.7e-05	0	0	2.5e-05	1.4e-05	19
asclepios2	28	0.018741	0.079177	0	0.087028	0.048829	28
asclepios2	29	0.000126	0.019738	0.022822	0	0.011007	38
asclepios2	30	0	0	0	0	0	16
asclepios2	Avg	0.138293	0.282219	0.057878	0.321978	0.206573	28.9667
brno	01	0.079249	0.476113	0.025713	0.447481	0.277342	34
brno	02	23.486	8.45053	15.1593	16.0875	15.636	43
brno	03	18.4188	4.03164	9.83451	12.6504	11.2434	44
brno	04	8.2e-05	0	6.8e-05	0	3.4e-05	11
brno	05	7.57909	0.94274	3.12927	5.19288	4.1872	43
brno	06	0	0	0	0	0	19
brno	07	6.68266	1.79498	3.27672	5.12316	4.33762	42
brno	08	0.221662	0.008086	0.065205	0.159132	0.117673	41
brno	09	21.2075	13.8837	16.0345	18.1598	17.0808	44
brno	10	0.002032	0.024475	0.030229	3.4e-05	0.01518	33
brno	11	1.4291	0.282078	0.423786	1.17906	0.853071	42
brno	12	1.97138	0.034387	0.68165	1.33627	1.03524	43
brno	13	0.000437	0.002945	0.002992	0.000527	0.001673	28
brno	14	0.184488	0.199391	0.157805	0.22118	0.192043	29
brno	15	0.073253	0.56418	0.028252	0.540047	0.311983	39
brno	16	0.443823	0.101088	0.484972	0.119191	0.276517	42
brno	17	0.00108	0.035548	6e-05	0.036388	0.019152	40
brno	18	1.05925	0.919582	0.013833	1.76059	0.989586	40
brno	19	7.03498	0.384532	3.16604	4.41409	3.87018	43
brno	20	0.031831	0.036614	0.01633	0.048838	0.034201	27
brno	21	18.1696	4.30642	11.8824	10.9939	11.3582	42
brno	22	9.22758	2.21845	4.64824	6.84571	5.81791	44
brno	23	0.001841	0.000488	0	0.002064	0.001168	31
brno	24	0.002749	0.000396	0.000614	0.002165	0.001419	31
brno	25	25.3944	11.2916	16.4186	19.275	17.835	44
brno	26	0	0	0	0	0	11
brno	27	5.55579	1.20967	2.61006	4.043	3.37078	43
brno	28	0.190214	0.443714	0.050163	0.523362	0.316117	34
brno	29	1.4e-05	0	1.3e-05	0	6.2185e-06	14
brno	30	2.89471	0.314238	1.36459	1.85867	1.63581	43
brno	Avg	5.04479	1.73192	2.98353	3.70068	3.36051	35.4667
cms	01	0	0	0	0	0	4.5
cms	02	0	0	0	0	0	14.5
cms	03	0	0	0	0	0	8.5
cms	04	0.008185	0	0.006765	0	0.003397	25
cms	05	0	0	0	0	0	16.5
cms	06	0	0	0	0	0	19
cms	07	0.001667	0.001517	0	0.002772	0.001595	14
cms	08	0	0	0	0	0	6.5
cms	09	2.8e-05	0.000177	0.000219	0	0.000101	16
cms	10	0.005492	0	0.004552	0	0.002281	18
cms	11	0.015578	0.005487	0	0.018496	0.010504	16
cms	12	0	0	0	0	0	14.5
cms	13	0	0.000696	0	0.000642	0.000343	20
cms	14	0.000434	0.000992	0.000355	0.00103	0.000717	6
cms	15	0	0	0	0	0	9.5
cms	16	0.001172	0.000924	0	0.001848	0.001051	20
cms	17	0	0	0	0	0	10
cms	18	0.000185	0.00174	0.000222	0.001545	0.000958	5
cms	19	0	0	0	0	0	18
cms	20	0	0	0	0	0	6.5
cms	21	0.000894	0	0	0.000781	0.000455	5
cms	22	0.004332	0.0005	0.004694	0.00047	0.00247	13
cms	23	0	0	0	0	0	11.5
cms	24	0.001987	0	0	0.001664	0.000864	15
cms	25	0	0	0	0	0	16
cms	26	0	0	0	0	0	11
cms	27	0	0	0	0	0	8
cms	28	0	0.002669	0	0.002354	0.001322	14
cms	29	0	0	0	0	0	6.5
cms	30	0	0	0	0	0	16
cms	Avg	0.001332	0.00049	0.00056	0.001053	0.000869	12.8
deeds_mind	01	0.029132	0.04318	0	0.060034	0.036104	23
deeds_mind	02	0	0	0	0	0	14.5
deeds_mind	03	5.4e-05	0	0	5.4e-05	2.8e-05	20
deeds_mind	04	0.009712	0	0.007992	0	0.004024	29
deeds_mind	05	0	0	0	0	0	16.5
deeds_mind	06	0	0	0	0	0	19
deeds_mind	07	0.023975	0.103909	0	0.108105	0.062346	27
deeds_mind	08	0.00501	0.000177	0	0.004763	0.002658	25
deeds_mind	09	5.6e-05	0.000136	0.000209	0	9.6e-05	15
deeds_mind	10	0.017217	0	0.014209	0	0.007145	28
deeds_mind	11	0.027278	0.002088	0	0.025607	0.014606	19
deeds_mind	12	0	0	0	0	0	14.5
deeds_mind	13	0	0.00045	0	0.000413	0.000221	17
deeds_mind	14	0.040764	0.019597	0.002527	0.053729	0.030037	21
deeds_mind	15	0	0	0	0	0	9.5
deeds_mind	16	0.000882	0.003721	0	0.003991	0.002263	23
deeds_mind	17	0	0.001196	0	0.001196	0.000628	28
deeds_mind	18	0.044831	0.022786	0.000475	0.060501	0.033885	24
deeds_mind	19	0	0	0	0	0	18
deeds_mind	20	0.002165	0.025447	2.1e-05	0.024915	0.013731	26
deeds_mind	21	0.011102	0.014718	0	0.021928	0.012876	21
deeds_mind	22	0.001026	0.001926	0.000472	0.00234	0.001462	10
deeds_mind	23	0	0	0	0	0	11.5
deeds_mind	24	0.001965	0	1.4e-05	0.001634	0.000853	14
deeds_mind	25	0	0	0	0	0	16
deeds_mind	26	0	0	0	0	0	11
deeds_mind	27	8.9698e-06	0.000183	0	0.000174	9.5e-05	25
deeds_mind	28	0.005045	0.013538	0	0.01648	0.009276	25
deeds_mind	29	2.8e-05	0	2.6e-05	0	1.2e-05	17
deeds_mind	30	0	0	0	0	0	16
deeds_mind	Avg	0.007342	0.008435	0.000865	0.012862	0.007745	19.45
diku	01	0.170507	0.28429	0.002739	0.386644	0.226142	32
diku	02	0.000578	0	0	0.000552	0.000299	32
diku	03	0.001844	0.001343	0.001155	0.00202	0.001604	31
diku	04	0.001519	0	0.001262	0	0.000629	14
diku	05	0	0	0	0	0	16.5
diku	06	0	0	0	0	0	19
diku	07	0.260655	0.172568	0.003333	0.381276	0.218733	29
diku	08	0.024892	0.017535	0	0.038326	0.02132	31
diku	09	0.004181	0.000239	0.000399	0.003858	0.002254	34
diku	10	0.012654	0.000396	0.011021	1.4e-05	0.005496	25
diku	11	0.164437	0.015049	2.5e-05	0.15856	0.089609	29
diku	12	0	0	0	0	0	14.5
diku	13	0.001232	0.00491	0.000173	0.005537	0.003044	31
diku	14	0.128602	0.209147	0.029536	0.29218	0.169147	28
diku	15	0.000501	0	0	0.000467	0.000257	28
diku	16	0.001317	0.000769	0	0.00184	0.00105	19
diku	17	0	0	0	0	0	10
diku	18	0.112339	0.077989	0.005706	0.166464	0.095414	28
diku	19	0	0	0	0	0	18
diku	20	0.093997	0.153227	0.010839	0.214154	0.123334	34
diku	21	0.290671	0.193929	0.037159	0.402967	0.243714	30
diku	22	0.038415	0.027322	0.006853	0.057113	0.033048	33
diku	23	0.001265	0	0	0.001123	0.000635	27
diku	24	0.002179	0.000153	0.000433	0.001592	0.001038	24
diku	25	0	0	0	0	0	16
diku	26	0.002929	0	0	0.002468	0.001424	37
diku	27	0.001529	2.8e-05	0	0.001434	0.000786	28
diku	28	0.156933	0.365403	0.006237	0.466694	0.26064	32
diku	29	0.000724	0.000472	0.001218	0	0.000584	24
diku	30	0	0	0	0	0	16
diku	Avg	0.04913	0.050826	0.003936	0.086176	0.050007	25.6667
dirboost_drop	01	0	5.3e-05	5e-05	1.1e-05	2.7e-05	9
dirboost_drop	02	0	0	0	0	0	14.5
dirboost_drop	03	5.6e-05	0	0	5.6e-05	2.9e-05	21
dirboost_drop	04	0.005596	0	0.004658	0	0.002319	17
dirboost_drop	05	0	0	0	0	0	16.5
dirboost_drop	06	0	0	0	0	0	19
dirboost_drop	07	9.9121e-06	0	0	8.9819e-06	5.1674e-06	6
dirboost_drop	08	0	0	0	0	0	6.5
dirboost_drop	09	5.8e-05	0.000222	0.000297	0	0.000138	19
dirboost_drop	10	0.010397	0	0.008687	0	0.004322	21
dirboost_drop	11	0.008706	0	0	0.007642	0.00433	11
dirboost_drop	12	0	0	0	0	0	14.5
dirboost_drop	13	0	8.3e-05	0	7.7e-05	4.1e-05	12
dirboost_drop	14	0.000885	0.007939	0.000135	0.008189	0.004458	12
dirboost_drop	15	0	0	0	0	0	9.5
dirboost_drop	16	0	0	0	0	0	6
dirboost_drop	17	0	0	0	0	0	10
dirboost_drop	18	0.010274	0.004185	0.000151	0.012923	0.007259	17
dirboost_drop	19	0	0	0	0	0	18
dirboost_drop	20	0.000135	0	0	0.000123	6.8e-05	17
dirboost_drop	21	0.003546	0.000141	0	0.003233	0.001886	12
dirboost_drop	22	0	0	0	0	0	1.5
dirboost_drop	23	0	0	0	0	0	11.5
dirboost_drop	24	0.002051	0	0	0.001707	0.000894	18
dirboost_drop	25	0	0	0	0	0	16
dirboost_drop	26	0	0	0	0	0	11
dirboost_drop	27	0	0	0	0	0	8
dirboost_drop	28	0	0.004261	2.8e-05	0.00373	0.002106	16
dirboost_drop	29	0	0	0	0	0	6.5
dirboost_drop	30	0	0	0	0	0	16
dirboost_drop	Avg	0.00139	0.000563	0.000467	0.001257	0.000929	13.1
drop	01	0.001807	0.058427	0	0.049674	0.029975	22
drop	02	0	0	0	0	0	14.5
drop	03	0	0	0	0	0	8.5
drop	04	0.009817	5.8e-05	0.008144	0	0.004101	30
drop	05	0	0	0	0	0	16.5
drop	06	0	0	0	0	0	19
drop	07	0.000327	0.001012	0	0.00114	0.000657	10
drop	08	3.4e-05	0	0	3.1e-05	1.7e-05	13
drop	09	1.9e-05	7.8e-05	0.000105	0	4.8e-05	13
drop	10	0.015206	0.00078	0.013437	0	0.006765	27
drop	11	0.082029	0	0	0.071509	0.040755	24
drop	12	0	0	0	0	0	14.5
drop	13	0	0.000615	0	0.000564	0.000302	19
drop	14	0.003651	0.000426	0.000422	0.003369	0.002012	9
drop	15	0	0	0	0	0	9.5
drop	16	0	0	0	0	0	6
drop	17	0	0	0	0	0	10
drop	18	0.001943	0.000123	8.1e-05	0.001792	0.001037	6
drop	19	0	0	0	0	0	18
drop	20	0.001675	0	0	0.001524	0.000842	18
drop	21	0.004852	0.000238	0	0.004463	0.002592	13
drop	22	0.000114	0.001465	0	0.001446	0.000769	6
drop	23	0	0	0	0	0	11.5
drop	24	0.001684	0	0	0.001411	0.00073	6
drop	25	0	0	0	0	0	16
drop	26	0	0	0	0	0	11
drop	27	0	0	0	0	0	8
drop	28	0.000591	0.000856	0	0.001285	0.000723	10
drop	29	2.1e-05	0	1.9e-05	0	9.2669e-06	16
drop	30	0	0	0	0	0	16
drop	Avg	0.004126	0.002136	0.00074	0.004607	0.003045	14.0333
elastix	01	0.000722	0.000217	0	0.000784	0.000469	14
elastix	02	0	0	0	0	0	14.5
elastix	03	4.6e-05	0	0	4.6e-05	2.4e-05	19
elastix	04	0.005711	0	0.004718	0	0.002367	18
elastix	05	0	0	0	0	0	16.5
elastix	06	0	0	0	0	0	19
elastix	07	7.1e-05	0.000112	5e-05	0.00012	9e-05	7
elastix	08	0	0	0	0	0	6.5
elastix	09	6.7e-05	0.000159	0.000199	3.6e-05	0.000112	17
elastix	10	0.010552	0	0.00874	0	0.004374	22
elastix	11	0.003108	0.000185	8.8e-05	0.002831	0.001639	6
elastix	12	0.00502	0	0.005637	0	0.002596	34
elastix	13	0	0.003012	0	0.002775	0.001481	27
elastix	14	0.004391	0.006859	0.00541	0.005794	0.005633	13
elastix	15	0	1e-05	0	9.2044e-06	5.0505e-06	19
elastix	16	0.003006	0.000155	0	0.00283	0.001603	21
elastix	17	0	0	0	0	0	10
elastix	18	0.000276	0.001542	0.000144	0.001502	0.000902	4
elastix	19	0	0	0	0	0	18
elastix	20	0	0	0	0	0	6.5
elastix	21	0.001638	0	0	0.001439	0.000836	9
elastix	22	0.003436	0	0.003575	0.000124	0.00177	11
elastix	23	0.002567	0	0.00294	0	0.001288	32
elastix	24	0.00189	4.8e-05	0.000164	0.001475	0.000847	13
elastix	25	0	0	0	0	0	16
elastix	26	0	0	0	0	0	11
elastix	27	4.5e-05	0	0	4.2e-05	2.3e-05	22
elastix	28	0	0.003642	0	0.003234	0.001807	15
elastix	29	0.000372	0.000112	0.000472	0	0.000227	23
elastix	30	0	0	0	0	0	16
elastix	Avg	0.001431	0.000535	0.001071	0.000768	0.000936	16
elastix_smooth	01	0.004949	0.00992	0.000641	0.012	0.007439	18
elastix_smooth	02	0	0	0	0	0	14.5
elastix_smooth	03	0.000734	0	0	0.000737	0.000383	27
elastix_smooth	04	0.00709	0	0.00585	0	0.002938	20
elastix_smooth	05	0	0	0	0	0	16.5
elastix_smooth	06	0	0	0	0	0	19
elastix_smooth	07	0.005217	0.008292	0.004958	0.007951	0.006679	18
elastix_smooth	08	0.000147	0.002989	0	0.002757	0.001535	23
elastix_smooth	09	0.000143	0.000319	0.000462	2.7e-05	0.000229	20
elastix_smooth	10	0.023066	2.3e-05	0.019127	0	0.009587	31
elastix_smooth	11	0.007674	0.00892	0.009076	0.007707	0.0083	13
elastix_smooth	12	0	0	0	0	0	14.5
elastix_smooth	13	0	0.004863	0	0.004477	0.002392	30
elastix_smooth	14	0.019713	0.011343	0.02562	0.006662	0.015509	19
elastix_smooth	15	0	2.1e-05	0	1.8e-05	1e-05	21
elastix_smooth	16	0.0037	0.000773	0	0.003997	0.002268	24
elastix_smooth	17	0	0.000327	0	0.000327	0.000172	25
elastix_smooth	18	0.014106	0.024851	0.000192	0.034711	0.019422	20
elastix_smooth	19	0	0	0	0	0	18
elastix_smooth	20	0	0	0	0	0	6.5
elastix_smooth	21	0.009061	0.000149	0.000232	0.00792	0.004702	17
elastix_smooth	22	0.005853	0.001418	0.004122	0.003321	0.003702	17
elastix_smooth	23	0.001654	9.9e-05	0	0.001561	0.000881	28
elastix_smooth	24	0.002047	0.000205	0.000521	0.001448	0.001004	23
elastix_smooth	25	0	0	0	0	0	16
elastix_smooth	26	0	0	0	0	0	11
elastix_smooth	27	0.000423	0	0	0.00039	0.000214	26
elastix_smooth	28	0.000574	0.007469	0	0.007137	0.003995	21
elastix_smooth	29	0.002909	0.001785	0.004751	0	0.002283	33
elastix_smooth	30	0	0	0	0	0	16
elastix_smooth	Avg	0.003635	0.002792	0.002518	0.003438	0.003121	20.2
hpc	01	0.106168	0.205499	0.008676	0.255079	0.155236	31
hpc	02	0.00288	1.5e-05	0	0.002761	0.001496	36
hpc	03	0.006129	0.001151	0.000776	0.006504	0.00375	34
hpc	04	0.007396	0	0.00612	0	0.003072	21
hpc	05	0	0	0	0	0	16.5
hpc	06	0	0	0	0	0	19
hpc	07	0.21294	0.42625	0.000813	0.544218	0.315386	33
hpc	08	0.014683	0.007251	0	0.019932	0.011049	28
hpc	09	0.01963	0.002486	0.000621	0.020377	0.011249	37
hpc	10	0.000118	0	9.8e-05	0	4.9e-05	6
hpc	11	0.451184	0.035569	0.003734	0.42445	0.241799	36
hpc	12	0	0	0	0	0	14.5
hpc	13	0.022066	0.006948	0	0.027313	0.014618	37
hpc	14	0.278287	0.355267	0.098232	0.507585	0.316922	31
hpc	15	0.000883	0.000196	0	0.000997	0.000548	30
hpc	16	0.00146	0.007375	0	0.007622	0.004343	28
hpc	17	0.0003	0.002613	0	0.00288	0.001512	31
hpc	18	0.161693	0.227719	0.007694	0.344246	0.193894	31
hpc	19	0	0	0	0	0	18
hpc	20	0.222472	0.25455	0.028035	0.407098	0.238307	36
hpc	21	0.072999	0.066928	0.063945	0.074441	0.070024	24
hpc	22	0.034597	0.014387	0.001892	0.045653	0.024917	32
hpc	23	0.005035	0.010108	0	0.013349	0.007566	34
hpc	24	0.002584	0.000273	0.000871	0.001658	0.001281	29
hpc	25	0	0	0	0	0	16
hpc	26	0.002419	0	0	0.002038	0.001175	36
hpc	27	0.016541	0.000276	0	0.015513	0.008497	35
hpc	28	0.020469	0.059049	0.011774	0.061259	0.039606	27
hpc	29	0.003832	0.002162	0.006021	2.4e-05	0.002904	34
hpc	30	0	0	0	0	0	16
hpc	Avg	0.055559	0.056202	0.007977	0.092833	0.05564	27.9
icg_lbi_graz_anisotropic_optical_flow	01	0.047721	0.041193	0.000374	0.073206	0.044495	24
icg_lbi_graz_anisotropic_optical_flow	02						44
icg_lbi_graz_anisotropic_optical_flow	03	0	0	0	0	0	8.5
icg_lbi_graz_anisotropic_optical_flow	04	0.012695	0.000518	0.011045	0	0.005562	34
icg_lbi_graz_anisotropic_optical_flow	05	0	0	0	0	0	16.5
icg_lbi_graz_anisotropic_optical_flow	06	0	0	0	0	0	19
icg_lbi_graz_anisotropic_optical_flow	07	0.011697	0.046542	0.000351	0.048938	0.028401	24
icg_lbi_graz_anisotropic_optical_flow	08	0.009474	0.004209	0	0.012373	0.006916	27
icg_lbi_graz_anisotropic_optical_flow	09	0.002985	0.000109	0.000127	0.002806	0.001573	32
icg_lbi_graz_anisotropic_optical_flow	10	0.013717	2.3e-05	0.011399	0	0.005699	26
icg_lbi_graz_anisotropic_optical_flow	11	0.042586	0.017753	1.2e-05	0.052632	0.030069	23
icg_lbi_graz_anisotropic_optical_flow	12	0	0	0	0	0	14.5
icg_lbi_graz_anisotropic_optical_flow	13	0	0.00033	0	0.000304	0.000162	16
icg_lbi_graz_anisotropic_optical_flow	14	0.068746	0.057231	0.005405	0.111969	0.062899	25
icg_lbi_graz_anisotropic_optical_flow	15	0	0	0	0	0	9.5
icg_lbi_graz_anisotropic_optical_flow	16	0.000681	0.021217	0.022629	0.004293	0.010445	33
icg_lbi_graz_anisotropic_optical_flow	17	0	0.005444	0	0.005445	0.002856	35
icg_lbi_graz_anisotropic_optical_flow	18	0.130365	0.006153	0.000326	0.122211	0.068808	26
icg_lbi_graz_anisotropic_optical_flow	19	0	0	0	0	0	18
icg_lbi_graz_anisotropic_optical_flow	20	0.008921	0.01613	0.000606	0.022105	0.012504	25
icg_lbi_graz_anisotropic_optical_flow	21	0.128914	0.072041	0.00342	0.189134	0.102637	27
icg_lbi_graz_anisotropic_optical_flow	22	2.7e-05	0.010929	0	0.010176	0.005301	22
icg_lbi_graz_anisotropic_optical_flow	23	0.184598	0.246805	0.004173	0.388596	0.214877	41
icg_lbi_graz_anisotropic_optical_flow	24	0.00223	1.8e-05	7.7e-05	0.001821	0.000979	21
icg_lbi_graz_anisotropic_optical_flow	25	0	0	0	0	0	16
icg_lbi_graz_anisotropic_optical_flow	26	0.002792	0.055114	0.034082	0.026702	0.029802	41
icg_lbi_graz_anisotropic_optical_flow	27	0.000119	0.02707	0	0.024866	0.013398	36
icg_lbi_graz_anisotropic_optical_flow	28	0.091456	0.053848	0	0.138735	0.073331	29
icg_lbi_graz_anisotropic_optical_flow	29	1.4e-05	1.1e-05	2.6e-05	0	1.2e-05	18
icg_lbi_graz_anisotropic_optical_flow	30	0	0.001571	0.001179	0.000425	0.000769	33
icg_lbi_graz_anisotropic_optical_flow	Avg	0.026198	0.023595	0.003284	0.042646	0.024879	25.4667
imi_lubeck_diffeomorph	01	0.00016	8e-05	0	0.000201	0.00012	13
imi_lubeck_diffeomorph	02	0	0	0	0	0	14.5
imi_lubeck_diffeomorph	03	0	0	0	0	0	8.5
imi_lubeck_diffeomorph	04	0.001169	0	0.000962	0	0.000484	13
imi_lubeck_diffeomorph	05	0	0	0	0	0	16.5
imi_lubeck_diffeomorph	06	0	0	0	0	0	19
imi_lubeck_diffeomorph	07	0.07193	0.011022	0.004152	0.07153	0.0429	25
imi_lubeck_diffeomorph	08	0.000428	0	0	0.000393	0.000219	16
imi_lubeck_diffeomorph	09	0	4e-05	4.2e-05	0	1.9e-05	7
imi_lubeck_diffeomorph	10	0.002237	0	0.001849	0	0.000929	13
imi_lubeck_diffeomorph	11	0.015301	0.00389	0.001112	0.016002	0.009564	15
imi_lubeck_diffeomorph	12	0.015311	0	0	0.014639	0.007903	36
imi_lubeck_diffeomorph	13	0	0.000329	0	0.000303	0.000162	15
imi_lubeck_diffeomorph	14	0.010921	0.019171	0.011501	0.018141	0.015096	18
imi_lubeck_diffeomorph	15	0	0	0	0	0	9.5
imi_lubeck_diffeomorph	16	0.000147	0.000311	0	0.000396	0.000226	12
imi_lubeck_diffeomorph	17	0	0	0	0	0	10
imi_lubeck_diffeomorph	18	0.106291	0.052519	0.037981	0.112429	0.079619	27
imi_lubeck_diffeomorph	19	0	0	0	0	0	18
imi_lubeck_diffeomorph	20	0.125014	0.113807	0.258914	0.004676	0.11944	33
imi_lubeck_diffeomorph	21	1.5e-05	0.000142	0	0.000132	7.7e-05	2
imi_lubeck_diffeomorph	22	0.020625	0.004067	0.023755	0.002587	0.012589	28
imi_lubeck_diffeomorph	23	0	0	0	0	0	11.5
imi_lubeck_diffeomorph	24	0.000954	1.8e-05	0.000106	0.00072	0.000424	4
imi_lubeck_diffeomorph	25	0	0	0	0	0	16
imi_lubeck_diffeomorph	26	0	0	0	0	0	11
imi_lubeck_diffeomorph	27	1.8e-05	0	0	1.6e-05	9.0565e-06	16
imi_lubeck_diffeomorph	28	4.9e-05	0.011987	0	0.010653	0.005974	24
imi_lubeck_diffeomorph	29	4.2e-05	0	3.9e-05	0	1.9e-05	19
imi_lubeck_diffeomorph	30	0	0	0	0	0	16
imi_lubeck_diffeomorph	Avg	0.012354	0.007246	0.011347	0.008427	0.009859	16.2167
imi_lubeck_feature_based	01	0	8e-05	6.7e-05	2.2e-05	4e-05	10
imi_lubeck_feature_based	02	0	0	0	0	0	14.5
imi_lubeck_feature_based	03	0	0	0	0	0	8.5
imi_lubeck_feature_based	04	6.6e-05	0	5.5e-05	0	2.8e-05	10
imi_lubeck_feature_based	05	0	2.3e-05	0	2.2e-05	1.1e-05	33
imi_lubeck_feature_based	06	0	0	0	0	0	19
imi_lubeck_feature_based	07	0.0112	0.031162	0.019553	0.021557	0.020719	21
imi_lubeck_feature_based	08	0.000113	8.3e-05	0	0.000176	9.8e-05	15
imi_lubeck_feature_based	09	0.000696	0.000386	0.001176	0	0.000543	27
imi_lubeck_feature_based	10	6.7e-05	0	5.6e-05	0	2.8e-05	5
imi_lubeck_feature_based	11	0.008521	0	0	0.007439	0.004245	10
imi_lubeck_feature_based	12	0	0.001906	0.000134	0.001592	0.000922	32
imi_lubeck_feature_based	13	0	4.1e-05	0	3.8e-05	2e-05	11
imi_lubeck_feature_based	14	0.002147	0.01539	0.013827	0.004597	0.008862	14
imi_lubeck_feature_based	15	0	0	0	0	0	9.5
imi_lubeck_feature_based	16	0	0	0	0	0	6
imi_lubeck_feature_based	17	0	0	0	0	0	10
imi_lubeck_feature_based	18	0.00701	0.001761	0.007632	0.00187	0.004414	15
imi_lubeck_feature_based	19	0	0	0	0	0	18
imi_lubeck_feature_based	20	0	9.8182e-06	1.1e-05	0	4.8709e-06	13
imi_lubeck_feature_based	21	0.003788	0.001983	0.001698	0.003768	0.002908	14
imi_lubeck_feature_based	22	0.026467	0.047576	0.035009	0.038188	0.036677	34
imi_lubeck_feature_based	23	0.001845	0	0	0.001633	0.000925	29
imi_lubeck_feature_based	24	0.000393	7.2e-05	0.000441	0	0.000211	2
imi_lubeck_feature_based	25	0	0	0	0	0	16
imi_lubeck_feature_based	26	0	0	0	0	0	11
imi_lubeck_feature_based	27	1.8e-05	0	0	1.7e-05	9.0875e-06	17
imi_lubeck_feature_based	28	0.000148	0.001758	0	0.001681	0.000947	11
imi_lubeck_feature_based	29	0.000289	5.1e-05	0.000327	0	0.000156	22
imi_lubeck_feature_based	30	0	0	0	0	0	16
imi_lubeck_feature_based	Avg	0.002092	0.003409	0.002666	0.002753	0.002726	15.7833
imperial_lbreg	01	20.7489	21.6484	31.0663	14.1682	21.1734	44
imperial_lbreg	02	0.256791	0.164004	0.063435	0.336173	0.211941	42
imperial_lbreg	03	3.96658	2.57771	3.32181	3.28221	3.30131	43
imperial_lbreg	04	3.65317	4.10077	4.62242	3.18931	3.91501	44
imperial_lbreg	05	7.61273	2.38671	5.69447	4.32131	4.98183	44
imperial_lbreg	06	0.000317	0.087705	0.029888	0.054248	0.043208	43
imperial_lbreg	07	28.5185	27.2417	31.3197	25.2295	27.9089	44
imperial_lbreg	08	19.5474	5.05231	14.2347	11.1607	12.5264	44
imperial_lbreg	09	9.99295	9.99262	17.1153	3.70997	9.99279	43
imperial_lbreg	10	10.2428	10.1977	10.4717	9.95169	10.2165	44
imperial_lbreg	11	16.0294	10.2136	12.5403	13.6189	13.1453	44
imperial_lbreg	12	7.72911	8.12919	8.32922	7.58286	7.92212	44
imperial_lbreg	13	0.074852	0.088892	0.010698	0.143606	0.081813	40
imperial_lbreg	14	26.3794	23.8339	26.8313	23.4952	25.0908	43
imperial_lbreg	15	18.652	7.68798	15.5012	11.6797	13.2935	43
imperial_lbreg	16	19.5963	10.3362	21.1275	11.6621	14.9603	44
imperial_lbreg	17	0.234941	0.283599	0.207074	0.308616	0.260434	44
imperial_lbreg	18	26.2321	21.4693	31.1405	17.909	23.9145	43
imperial_lbreg	19	4.53793	4.63479	6.06961	3.50014	4.58344	44
imperial_lbreg	20	27.0877	24.6465	31.1087	21.0752	25.898	44
imperial_lbreg	21	20.926	30.1215	30.7372	20.6444	25.3018	44
imperial_lbreg	22	5.63534	2.34631	2.54369	5.3204	4.02704	43
imperial_lbreg	23	6.91407	4.18733	5.94133	5.23938	5.5412	44
imperial_lbreg	24	2.29897	0.733258	1.94778	0.911778	1.41424	42
imperial_lbreg	25	7.88716	11.7987	12.3725	7.69889	9.81672	43
imperial_lbreg	26	0.134319	0.028367	0.01321	0.128492	0.079503	43
imperial_lbreg	27	8.10198	11.9487	15.2981	5.88219	10.0079	44
imperial_lbreg	28	29.0333	26.2869	35.357	21.2624	27.6667	44
imperial_lbreg	29	2.81252	2.09561	3.56696	1.32652	2.4141	42
imperial_lbreg	30	21.8002	16.8665	23.9985	15.6248	19.4028	44
imperial_lbreg	Avg	11.8879	10.0396	13.4194	9.01393	10.9698	43.3667
iowa_sstvd_ssvmd_laplacian	01	0	0	0	0	0	4.5
iowa_sstvd_ssvmd_laplacian	02	0	0	0	0	0	14.5
iowa_sstvd_ssvmd_laplacian	03	0.030087	0	0.03262	6.5e-05	0.015703	38
iowa_sstvd_ssvmd_laplacian	04	0.010732	0	0.008844	0	0.004449	31
iowa_sstvd_ssvmd_laplacian	05	0.128614	0.05317	0.070053	0.112927	0.092078	42
iowa_sstvd_ssvmd_laplacian	06	0	0	0	0	0	19
iowa_sstvd_ssvmd_laplacian	07	0	0.002952	0.001308	0.001491	0.001413	13
iowa_sstvd_ssvmd_laplacian	08	0	0	0	0	0	6.5
iowa_sstvd_ssvmd_laplacian	09	9.544e-06	3e-05	4.2e-05	0	1.9e-05	6
iowa_sstvd_ssvmd_laplacian	10	0.012716	0	0.010489	0	0.005279	24
iowa_sstvd_ssvmd_laplacian	11	0	0	0	0	0	2
iowa_sstvd_ssvmd_laplacian	12	0	0	0	0	0	14.5
iowa_sstvd_ssvmd_laplacian	13	0	0.002961	0	0.002743	0.001462	26
iowa_sstvd_ssvmd_laplacian	14	0	0.00544	0	0.005103	0.002752	10
iowa_sstvd_ssvmd_laplacian	15	0	0	0	0	0	9.5
iowa_sstvd_ssvmd_laplacian	16	0	0.000792	0	0.000677	0.000385	14
iowa_sstvd_ssvmd_laplacian	17	0	0.003776	0	0.003784	0.001981	32
iowa_sstvd_ssvmd_laplacian	18	0	0.003721	0.000555	0.002852	0.001836	10
iowa_sstvd_ssvmd_laplacian	19	0	0	0	0	0	18
iowa_sstvd_ssvmd_laplacian	20	0	0	0	0	0	6.5
iowa_sstvd_ssvmd_laplacian	21	1.23481	3.10835	0.13673	3.63316	2.1568	37
iowa_sstvd_ssvmd_laplacian	22	0.006681	0.000189	0.007406	8.7602e-06	0.003535	15
iowa_sstvd_ssvmd_laplacian	23	0	0	0	0	0	11.5
iowa_sstvd_ssvmd_laplacian	24	0.00156	0	0	0.00131	0.000678	5
iowa_sstvd_ssvmd_laplacian	25	0	0	0	0	0	16
iowa_sstvd_ssvmd_laplacian	26	0	0	0	0	0	11
iowa_sstvd_ssvmd_laplacian	27	0	0	0	0	0	8
iowa_sstvd_ssvmd_laplacian	28	0	0	0	0	0	3.5
iowa_sstvd_ssvmd_laplacian	29	1.4e-05	0	1.3e-05	0	6.2021e-06	13
iowa_sstvd_ssvmd_laplacian	30	0	0	0	0	0	16
iowa_sstvd_ssvmd_laplacian	Avg	0.047507	0.106046	0.008935	0.125471	0.076279	15.9
isi_umcu	01	0	0	0	0	0	4.5
isi_umcu	02	0	0	0	0	0	14.5
isi_umcu	03	0	0	0	0	0	8.5
isi_umcu	04	0	0	0	0	0	5
isi_umcu	05	0	0	0	0	0	16.5
isi_umcu	06	0	0	0	0	0	19
isi_umcu	07	0	0	0	0	0	3
isi_umcu	08	0	0	0	0	0	6.5
isi_umcu	09	0	0	0	0	0	1.5
isi_umcu	10	0	0	0	0	0	2
isi_umcu	11	0	0	0	0	0	2
isi_umcu	12	0	0	0	0	0	14.5
isi_umcu	13	0	0	0	0	0	5.5
isi_umcu	14	0	0	0	0	0	2
isi_umcu	15						44
isi_umcu	16	0	0	0	0	0	6
isi_umcu	17	0	0	0	0	0	10
isi_umcu	18	0	0	0	0	0	1
isi_umcu	19	0	0	0	0	0	18
isi_umcu	20	0	0	0	0	0	6.5
isi_umcu	21	0	0	0	0	0	1
isi_umcu	22	0	0	0	0	0	1.5
isi_umcu	23	0	0	0	0	0	11.5
isi_umcu	24	0	0	0	0	0	1
isi_umcu	25	0	0	0	0	0	16
isi_umcu	26	0	0	0	0	0	11
isi_umcu	27	0	0	0	0	0	8
isi_umcu	28	0	0	0	0	0	3.5
isi_umcu	29	0	0	0	0	0	6.5
isi_umcu	30	0	0	0	0	0	16
isi_umcu	Avg	0	0	0	0	0	8.88333
kcl_lreg	01	0.008638	0.020347	0.007525	0.018999	0.014436	21
kcl_lreg	02	0.001477	0	0	0.001407	0.000762	34
kcl_lreg	03	0	0	0	0	0	8.5
kcl_lreg	04	0.007942	0	0.006543	0	0.003294	24
kcl_lreg	05	0	0	0	0	0	16.5
kcl_lreg	06	0	0	0	0	0	19
kcl_lreg	07	0.009099	0	0	0.008255	0.00475	16
kcl_lreg	08	9e-05	0.001054	0.000721	0.000427	0.000557	20
kcl_lreg	09	1.9e-05	3.9e-05	5.2e-05	8.9948e-06	2.9e-05	9
kcl_lreg	10	0.0184	0.000891	0.016211	0	0.008159	30
kcl_lreg	11	0.042935	0.002811	0	0.040105	0.02277	22
kcl_lreg	12	0	0	0	0	0	14.5
kcl_lreg	13	0.0004	0.000289	0	0.000647	0.000345	21
kcl_lreg	14	0.004625	0.022662	0.01627	0.011636	0.013772	17
kcl_lreg	15	0	0.000849	0	0.000753	0.000412	29
kcl_lreg	16	0.075749	0.009272	0.076716	0.017421	0.043349	38
kcl_lreg	17	0.009606	0.005843	0.00048	0.014138	0.007635	39
kcl_lreg	18	0.039858	0.005816	0.000603	0.04063	0.022982	21
kcl_lreg	19	0	0	0	0	0	18
kcl_lreg	20	0.005471	0.011938	0.001177	0.01473	0.008674	24
kcl_lreg	21	0.064609	0.240208	0.018322	0.248188	0.148964	28
kcl_lreg	22	0.007074	0	0.00767	6.1e-05	0.003642	16
kcl_lreg	23	0.054363	0.028423	0	0.073808	0.041464	39
kcl_lreg	24	0.001999	6.0288e-06	5.6e-05	0.001639	0.000874	16
kcl_lreg	25	0	0	0	0	0	16
kcl_lreg	26	0.024225	0	0	0.020331	0.011749	39
kcl_lreg	27	0.001643	0	0	0.001517	0.000828	29
kcl_lreg	28	0.000965	0.007747	0	0.007784	0.00436	22
kcl_lreg	29	0.002284	0.000513	0.002696	0	0.001299	30
kcl_lreg	30	0	0	0	0	0	16
kcl_lreg	Avg	0.012716	0.011957	0.005168	0.017416	0.01217	23.0833
lubeck_disco	01	0	0	0	0	0	4.5
lubeck_disco	02	0	0	0	0	0	14.5
lubeck_disco	03	0	0	0	0	0	8.5
lubeck_disco	04	0	0	0	0	0	5
lubeck_disco	05	0	0	0	0	0	16.5
lubeck_disco	06	0	0	0	0	0	19
lubeck_disco	07	0	0	0	0	0	3
lubeck_disco	08	0	0	0	0	0	6.5
lubeck_disco	09	0	0	0	0	0	1.5
lubeck_disco	10	2.5e-05	0	2.1e-05	0	1e-05	4
lubeck_disco	11	0	0	0	0	0	2
lubeck_disco	12	0	0	0	0	0	14.5
lubeck_disco	13	0	0	0	0	0	5.5
lubeck_disco	14	0	0	0	0	0	2
lubeck_disco	15	0	0	0	0	0	9.5
lubeck_disco	16	0	0	0	0	0	6
lubeck_disco	17	0	0	0	0	0	10
lubeck_disco	18	0.000439	0	0	0.000399	0.000222	3
lubeck_disco	19	0	0	0	0	0	18
lubeck_disco	20	0	0	0	0	0	6.5
lubeck_disco	21	0.000726	0.00016	0	0.000772	0.000451	4
lubeck_disco	22	0.001425	0	0.001538	0	0.000736	5
lubeck_disco	23	0	0	0	0	0	11.5
lubeck_disco	24	0.0009	0	0	0.000754	0.000392	3
lubeck_disco	25	0	0	0	0	0	16
lubeck_disco	26	0	0	0	0	0	11
lubeck_disco	27	0	0	0	0	0	8
lubeck_disco	28	0	0	0	0	0	3.5
lubeck_disco	29	0	0	0	0	0	6.5
lubeck_disco	30	0	0	0	0	0	16
lubeck_disco	Avg	0.000117	5.3357e-06	5.2e-05	6.4e-05	6e-05	8.15
lyon_ffd	01	0.001511	0.009741	3.5e-05	0.009392	0.005645	17
lyon_ffd	02	0	0	0	0	0	14.5
lyon_ffd	03	0.001736	0.000692	0.000677	0.001757	0.001238	30
lyon_ffd	04	0.016532	0	0.013779	0	0.006869	36
lyon_ffd	05	0	0	0	0	0	16.5
lyon_ffd	06	0	0	0	0	0	19
lyon_ffd	07	0.011433	0.004493	0.002294	0.012434	0.008099	19
lyon_ffd	08	0.002494	0	0	0.002308	0.001272	22
lyon_ffd	09	0.000751	0.000244	0.000351	0.000637	0.000504	26
lyon_ffd	10	0.023901	0.000908	0.019144	0.002022	0.010451	32
lyon_ffd	11	0.016504	8.8e-05	0	0.01454	0.008212	12
lyon_ffd	12	0	0	0	0	0	14.5
lyon_ffd	13	0	0.002322	0.000349	0.001848	0.001146	25
lyon_ffd	14	0.18784	0.036004	0.027804	0.183667	0.110854	26
lyon_ffd	15	5e-05	0	0	4.7e-05	2.6e-05	23
lyon_ffd	16	0.001056	0.000795	0	0.001625	0.000929	18
lyon_ffd	17	0	0	0	0	0	10
lyon_ffd	18	0.012302	0.001417	0.001162	0.011522	0.006877	16
lyon_ffd	19	0	0	0	0	0	18
lyon_ffd	20	0.000247	0.001954	0.001297	0.00093	0.001096	20
lyon_ffd	21	0.004399	0.001533	0.001476	0.004194	0.003014	15
lyon_ffd	22	0.000395	0.002159	0.001811	0.000717	0.001242	8
lyon_ffd	23	0	0	0	0	0	11.5
lyon_ffd	24	0.002513	0.00041	0.001192	0.001446	0.001324	30
lyon_ffd	25	0	0	0	0	0	16
lyon_ffd	26	0.003321	0	0	0.002789	0.001606	38
lyon_ffd	27	0.005341	0	0	0.004989	0.002705	32
lyon_ffd	28	0.000486	0.006787	0	0.006559	0.00363	19
lyon_ffd	29	0.002889	0.0017	0.004732	0	0.002227	32
lyon_ffd	30	0	0	0	0	0	16
lyon_ffd	Avg	0.009857	0.002375	0.002537	0.008781	0.005966	21.0667
metareg_antnifelx	01	0.000107	0.025709	0	0.021306	0.012705	20
metareg_antnifelx	02	0	0	0	0	0	14.5
metareg_antnifelx	03	0	0	0	0	0	8.5
metareg_antnifelx	04	0.005447	0	0.0045	0	0.002264	16
metareg_antnifelx	05	0	0	0	0	0	16.5
metareg_antnifelx	06	0	0	0	0	0	19
metareg_antnifelx	07	0.005326	0.001676	0	0.006207	0.003578	15
metareg_antnifelx	08	0	0	0	0	0	6.5
metareg_antnifelx	09	9.5522e-06	9.9369e-06	2.1e-05	0	9.7407e-06	3
metareg_antnifelx	10	0.001103	0	0.000917	0	0.00046	11
metareg_antnifelx	11	0.002678	0	0	0.002367	0.001337	5
metareg_antnifelx	12	0	0	0	0	0	14.5
metareg_antnifelx	13	0	0	0	0	0	5.5
metareg_antnifelx	14	0.000878	0.000655	0.001086	0.000485	0.000765	7
metareg_antnifelx	15	0	0	0	0	0	9.5
metareg_antnifelx	16	0.000441	0	0	0.000398	0.000227	13
metareg_antnifelx	17	0	0	0	0	0	10
metareg_antnifelx	18	0	0.007393	0	0.006634	0.003683	14
metareg_antnifelx	19	0	0	0	0	0	18
metareg_antnifelx	20	1.9e-05	2.9e-05	0	4.4e-05	2.4e-05	14
metareg_antnifelx	21	0.023919	0	0.000247	0.020881	0.012251	20
metareg_antnifelx	22	0.004814	0	0.005203	0	0.002474	14
metareg_antnifelx	23	0	0	0	0	0	11.5
metareg_antnifelx	24	0.001861	0	0	0.001572	0.000815	9
metareg_antnifelx	25	0	0	0	0	0	16
metareg_antnifelx	26	0	0	0	0	0	11
metareg_antnifelx	27	0	0	0	0	0	8
metareg_antnifelx	28	5e-05	0.001208	0.00017	0.000982	0.000624	9
metareg_antnifelx	29	0	0	0	0	0	6.5
metareg_antnifelx	30	0	0	0	0	0	16
metareg_antnifelx	Avg	0.001555	0.001223	0.000405	0.002029	0.001374	12.05
mevis_virnet	01	0.104331	0.410816	0.194914	0.29129	0.251938	33
mevis_virnet	02	0.026243	0	0	0.024931	0.013554	40
mevis_virnet	03	0.000246	0	0.000109	0.000145	0.000128	25
mevis_virnet	04	0.214905	0.115708	0.299514	0.012039	0.156886	42
mevis_virnet	05	0	0	0	0	0	16.5
mevis_virnet	06	0	0	0	0	0	19
mevis_virnet	07	0.311979	0.192818	0.219449	0.281238	0.254882	30
mevis_virnet	08	0.045403	0.001872	0.033762	0.016738	0.024277	33
mevis_virnet	09	0.000188	0.000333	0.000321	0.000205	0.000259	22
mevis_virnet	10	0.080743	0.228897	0.315423	0.017264	0.16735	42
mevis_virnet	11	0.265613	0.016633	0.03766	0.219441	0.140852	30
mevis_virnet	12	0.011094	1e-05	0.002499	0.00848	0.005734	35
mevis_virnet	13	4e-05	0.006762	0	0.006252	0.003353	32
mevis_virnet	14	0.142659	0.16565	0.099522	0.201835	0.154384	27
mevis_virnet	15	9.6031e-06	0.002448	0	0.002156	0.001197	32
mevis_virnet	16	0.000441	0.004013	0	0.003823	0.002183	22
mevis_virnet	17	0.000599	0.01315	0	0.013653	0.007178	38
mevis_virnet	18	0.216734	0.107415	0.153909	0.169882	0.162771	30
mevis_virnet	19	1.2e-05	0	1.5e-05	0	6.4262e-06	36
mevis_virnet	20	0.108636	0.127642	0.207197	0.046169	0.11806	32
mevis_virnet	21	0.316823	0.054779	0.225861	0.161576	0.188369	29
mevis_virnet	22	0.070791	0.127248	0.121247	0.077473	0.098198	39
mevis_virnet	23	0	0	0	0	0	11.5
mevis_virnet	24	0.035419	0.000198	0.004593	0.025742	0.015536	40
mevis_virnet	25	0.000539	0	0	0.00051	0.000274	34
mevis_virnet	26	0.000123	0	0	0.000103	6e-05	25
mevis_virnet	27	0.001636	0.000499	0	0.001953	0.001073	30
mevis_virnet	28	0.11985	0.124726	0.154831	0.096292	0.122271	31
mevis_virnet	29	0.085952	0.008554	0.013393	0.070335	0.042887	40
mevis_virnet	30	0.025194	0.025148	0.055494	0	0.025172	34
mevis_virnet	Avg	0.072873	0.057844	0.071324	0.058317	0.065294	31
mgh	01	0.001689	0.016405	0.016261	0.004217	0.009042	19
mgh	02	0	0	0	0	0	14.5
mgh	03	0.001741	0.005422	0.005418	0.001755	0.003506	33
mgh	04	0	0	0	0	0	5
mgh	05	0	0	0	0	0	16.5
mgh	06	0	0	0	0	0	19
mgh	07	0.011619	0.005995	0.005551	0.0115	0.008953	20
mgh	08	0.00058	2.4e-05	0	0.000556	0.000309	18
mgh	09	0.000403	0.000209	0.000263	0.000347	0.000308	24
mgh	10	0.000741	0	0.000615	0	0.000308	10
mgh	11	0.014182	0.00409	1.3e-05	0.016062	0.009083	14
mgh	12	0	0	0	0	0	14.5
mgh	13	0	0.000165	0	0.000152	8.1e-05	14
mgh	14	0.011174	0.077809	0.055855	0.034273	0.044522	24
mgh	15	0.000119	0	0	0.000112	6.1e-05	25
mgh	16	0.000148	0.000931	0	0.000933	0.000531	16
mgh	17	0	0	0	0	0	10
mgh	18	0.022297	0.006242	0.007942	0.019495	0.014363	18
mgh	19	0	0	0	0	0	18
mgh	20	0.002521	0.003163	0.004094	0.001821	0.00284	21
mgh	21	0.543097	0.648352	1.37438	0.069144	0.594549	32
mgh	22	0.017295	0.003853	0.014076	0.007769	0.010786	26
mgh	23	0	0	0	0	0	11.5
mgh	24	0.002296	0.00021	0.000587	0.001601	0.001114	27
mgh	25	0	0	0	0	0	16
mgh	26	0.000144	0	0	0.000121	7e-05	26
mgh	27	2.7e-05	0	0	2.5e-05	1.4e-05	20
mgh	28	0.00015	0.001869	0.00017	0.001671	0.001008	12
mgh	29	0.001567	0.00077	0.002346	0	0.001123	29
mgh	30	0	0	0	0	0	16
mgh	Avg	0.02106	0.02585	0.049586	0.005718	0.023419	18.9667
mic_fraunhofermevis_lubeck	01	0	0	0	0	0	4.5
mic_fraunhofermevis_lubeck	02	0	0	0	0	0	14.5
mic_fraunhofermevis_lubeck	03	9.2074e-06	0	0	9.2662e-06	4.8076e-06	18
mic_fraunhofermevis_lubeck	04	0	0	0	0	0	5
mic_fraunhofermevis_lubeck	05	0	0	0	0	0	16.5
mic_fraunhofermevis_lubeck	06	0	0	0	0	0	19
mic_fraunhofermevis_lubeck	07	0.000514	0	0	0.000469	0.000269	9
mic_fraunhofermevis_lubeck	08	0.000464	0	0	0.000427	0.000238	17
mic_fraunhofermevis_lubeck	09	9.5561e-06	0.0001	0.000116	0	5.4e-05	14
mic_fraunhofermevis_lubeck	10	0.000133	0	0.000112	0	5.6e-05	8
mic_fraunhofermevis_lubeck	11	0.000386	0	0	0.000338	0.000192	4
mic_fraunhofermevis_lubeck	12	0	0	0	0	0	14.5
mic_fraunhofermevis_lubeck	13	0	0	0	0	0	5.5
mic_fraunhofermevis_lubeck	14	0.0028	0.000665	0.000327	0.002935	0.001718	8
mic_fraunhofermevis_lubeck	15	0	0	0	0	0	9.5
mic_fraunhofermevis_lubeck	16	0.000146	0.000769	0	0.00079	0.00045	15
mic_fraunhofermevis_lubeck	17	0	0	0	0	0	10
mic_fraunhofermevis_lubeck	18	0.00369	0.000141	0.000158	0.00334	0.001936	11
mic_fraunhofermevis_lubeck	19	0	0	0	0	0	18
mic_fraunhofermevis_lubeck	20	0	8e-05	8.8e-05	0	3.9e-05	16
mic_fraunhofermevis_lubeck	21	0.003028	0.000455	0.000156	0.00295	0.001775	11
mic_fraunhofermevis_lubeck	22	0.009417	3.9e-05	0.008543	0.001536	0.004878	21
mic_fraunhofermevis_lubeck	23	0	0	0	0	0	11.5
mic_fraunhofermevis_lubeck	24	0.001783	4.9e-05	0.000107	0.001445	0.000805	8
mic_fraunhofermevis_lubeck	25	0	0	0	0	0	16
mic_fraunhofermevis_lubeck	26	0	0	0	0	0	11
mic_fraunhofermevis_lubeck	27	0	0	0	0	0	8
mic_fraunhofermevis_lubeck	28	5e-05	0.002586	0	0.002337	0.001305	13
mic_fraunhofermevis_lubeck	29	0.000875	0.000464	0.001349	0	0.000647	25
mic_fraunhofermevis_lubeck	30	0	0	0	0	0	16
mic_fraunhofermevis_lubeck	Avg	0.000777	0.000178	0.000365	0.000553	0.000479	12.5833
mrf_correspondence_fields	01	0.046682	0.066916	0.005654	0.090844	0.056724	26
mrf_correspondence_fields	02	0.000367	0	0	0.000349	0.000189	31
mrf_correspondence_fields	03	8.2e-05	0.00018	0	0.000248	0.000129	26
mrf_correspondence_fields	04	0.008985	0	0.007409	0	0.003726	27
mrf_correspondence_fields	05	0	0	0	0	0	16.5
mrf_correspondence_fields	06	0	0	0	0	0	19
mrf_correspondence_fields	07	0.131816	0.44534	0.305052	0.265266	0.282168	32
mrf_correspondence_fields	08	0.036559	0.001698	0	0.034989	0.019578	30
mrf_correspondence_fields	09	0.00998	0.000189	0.000221	0.009451	0.005186	35
mrf_correspondence_fields	10	0.017527	0	0.014503	0	0.007279	29
mrf_correspondence_fields	11	0.222396	0.080975	0.007491	0.259859	0.151211	33
mrf_correspondence_fields	12	0	0	0	0	0	14.5
mrf_correspondence_fields	13	0	0.013701	0.005818	0.007563	0.006751	35
mrf_correspondence_fields	14	0.239147	1.03542	0.630777	0.658172	0.645479	38
mrf_correspondence_fields	15	0.000246	0.00173	0.00187	0.00023	0.000969	31
mrf_correspondence_fields	16	0.00147	0.004014	0	0.004742	0.00271	26
mrf_correspondence_fields	17	0.00018	0.011326	0	0.011474	0.006022	37
mrf_correspondence_fields	18	0.096973	0.325227	0.155651	0.254621	0.210769	32
mrf_correspondence_fields	19	0	0	0	0	0	18
mrf_correspondence_fields	20	0.051332	0.017263	0.004395	0.058801	0.034378	28
mrf_correspondence_fields	21	0.091112	0.050729	0.024714	0.104585	0.071396	25
mrf_correspondence_fields	22	0.0171	0.024602	0.022511	0.019115	0.020737	30
mrf_correspondence_fields	23	0	0	0	0	0	11.5
mrf_correspondence_fields	24	0.002223	0.000278	0.000577	0.001629	0.001124	28
mrf_correspondence_fields	25	0	0	0	0	0	16
mrf_correspondence_fields	26	0.00041	0	0	0.000345	0.000199	30
mrf_correspondence_fields	27	0.003783	0	0	0.003491	0.00191	31
mrf_correspondence_fields	28	0.101436	0.046958	0.009065	0.125228	0.074399	30
mrf_correspondence_fields	29	0.001397	0.000822	0.002242	0	0.001077	28
mrf_correspondence_fields	30	0	0	0	0	0	16
mrf_correspondence_fields	Avg	0.03604	0.070912	0.039932	0.0637	0.05347	26.9833
nifty_reggers	01	0	0	0	0	0	4.5
nifty_reggers	02	0	0	0	0	0	14.5
nifty_reggers	03	0	0	0	0	0	8.5
nifty_reggers	04	0.003026	0	0.00251	0	0.001262	15
nifty_reggers	05	0	0	0	0	0	16.5
nifty_reggers	06	0	0	0	0	0	19
nifty_reggers	07	0	0	0	0	0	3
nifty_reggers	08	0	0	0	0	0	6.5
nifty_reggers	09	2.9e-05	6e-05	7.4e-05	1.8e-05	4.4e-05	11
nifty_reggers	10	0.002274	0	0.001892	0	0.00095	14
nifty_reggers	11	0.003617	0	0	0.003171	0.001801	7
nifty_reggers	12	0.000401	0	0	0.000384	0.000207	31
nifty_reggers	13	0	0	0	0	0	5.5
nifty_reggers	14	0	0	0	0	0	2
nifty_reggers	15	0	0	0	0	0	9.5
nifty_reggers	16	0	0	0	0	0	6
nifty_reggers	17	0	5.5e-05	0	5.5e-05	2.9e-05	20
nifty_reggers	18	0.002391	1.1e-05	7.1e-05	0.002111	0.001208	7
nifty_reggers	19	0	0	0	0	0	18
nifty_reggers	20	0	0	0	0	0	6.5
nifty_reggers	21	0.000277	4.8e-05	0	0.000283	0.000165	3
nifty_reggers	22	0.000288	8.5e-05	0.000312	7.9e-05	0.00019	3
nifty_reggers	23	0	0	0	0	0	11.5
nifty_reggers	24	0.001948	0.015528	0.017558	0.002074	0.009516	39
nifty_reggers	25	0	0	0	0	0	16
nifty_reggers	26	6.2e-05	0	0	5.2e-05	3e-05	24
nifty_reggers	27	0	0	0	0	0	8
nifty_reggers	28	0	0	0	0	0	3.5
nifty_reggers	29	0	0	0	0	0	6.5
nifty_reggers	30	0	0	0	0	0	16
nifty_reggers	Avg	0.000477	0.000526	0.000747	0.000274	0.000513	11.85
nparbr	01	7.21656	6.45356	5.87292	7.49495	6.84875	43
nparbr	02	0	0	0	0	0	14.5
nparbr	03	0.004664	0.322699	0.000965	0.302094	0.157597	42
nparbr	04	0.0117	0.001015	0.010819	0	0.00545	33
nparbr	05	0	5.9e-05	0	5.6e-05	2.9e-05	35
nparbr	06	0	0	0	0	0	19
nparbr	07	3.37235	7.31803	2.16439	7.55197	5.2684	43
nparbr	08	1.76216	3.72981	0.436382	4.52563	2.71612	42
nparbr	09	0.215921	0.518335	0.117584	0.57461	0.364696	41
nparbr	10	4.45853	4.24922	7.35657	1.27256	4.33626	43
nparbr	11	4.13789	2.59828	1.77052	4.57474	3.36561	43
nparbr	12	1.03527	0.392798	0.104133	1.24699	0.72489	42
nparbr	13	0.014808	0.006998	0.004639	0.016459	0.010957	36
nparbr	14	5.27329	5.14708	1.71666	8.17245	5.20909	42
nparbr	15	0	0.000344	0	0.000305	0.000167	27
nparbr	16	0.013216	0	0	0.01196	0.006786	31
nparbr	17	0.004257	0.001467	0	0.005317	0.002793	34
nparbr	18	6.41316	6.78817	4.06698	8.59251	6.59939	42
nparbr	19	0	0	0	0	0	18
nparbr	20	4.54009	4.93294	3.78968	5.48997	4.73492	43
nparbr	21	5.40853	5.95374	4.78386	6.31711	5.67664	41
nparbr	22	2.33964	2.14384	0.846994	3.49975	2.24422	41
nparbr	23	0.00901	0.009044	0	0.016007	0.009027	35
nparbr	24	1.49068	1.24801	2.72698	0.072479	1.35395	41
nparbr	25	0	0	0	0	0	16
nparbr	26	0.001682	5.8e-05	0	0.001465	0.000845	34
nparbr	27	0.04261	0.05914	0.053693	0.048402	0.050805	38
nparbr	28	5.00942	6.01573	2.74297	7.70034	5.51078	43
nparbr	29	3.77741	3.13519	6.95127	0.131219	3.42049	43
nparbr	30	0.970617	0.436309	0.23447	1.10879	0.713133	40
nparbr	Avg	1.91745	2.04873	1.52508	2.29094	1.97773	36.1833
ours	01	0	0	0	0	0	5
ours	02	0	0	0	0	0	15
ours	03	0	0	0	0	0	9
ours	04	0.004853	0	0.004017	0	0.00201	16
ours	05	0	0	0	0	0	17
ours	06	0	0	0	0	0	19.5
ours	07	0	1.1e-05	0	9.1909e-06	5.2741e-06	7
ours	08	2.3e-05	0	0	2.1e-05	1.2e-05	13
ours	09	5.7e-05	0.000157	0.000229	0	0.000106	17
ours	10	0.011329	0	0.009425	0	0.004705	23
ours	11	0.007744	0.000367	0	0.007103	0.004018	10
ours	12	0	0	0	0	0	15
ours	13	0	0.000868	0	0.000799	0.000426	22
ours	14	0.048285	0.01705	0.000664	0.059112	0.032258	23
ours	15	0	0	0	0	0	10
ours	16	0	0	0	0	0	6.5
ours	17	0	0.01605	0	0.016152	0.00844	40
ours	18	0.006731	0.000468	0	0.006551	0.003638	13
ours	19	0	0	0	0	0	18.5
ours	20	0	0	0	0	0	7
ours	21	0.002792	0.000243	0	0.002657	0.001549	11
ours	22	0.000915	0	0.000406	0.000532	0.000472	5
ours	23	0	0	0	0	0	12
ours	24	0.002001	6.0051e-06	5.7e-05	0.001626	0.000873	16
ours	25	0	0	0	0	0	16.5
ours	26	0.000411	0	0	0.000347	0.0002	31
ours	27	2.7e-05	0	0	2.5e-05	1.4e-05	20
ours	28	0	0.001975	0	0.001746	0.000975	12
ours	29	0.000442	0.000168	0.000604	0	0.000289	24
ours	30	0	0	0	0	0	16.5
ours	Avg	0.002854	0.001245	0.000513	0.003223	0.002	15.6833
oxford_elastic	01	0.834173	0.474114	0.906372	0.491325	0.655417	37.5
oxford_elastic	02	0.1806	5.1e-05	0	0.171509	0.093247	41
oxford_elastic	03	0.041672	0.001259	3.9e-05	0.041867	0.022104	39
oxford_elastic	04	0.029821	0.007293	0.033011	0	0.016626	41
oxford_elastic	05	0.009055	0.024819	0	0.031908	0.016793	40
oxford_elastic	06	0.000138	0	0	0.000128	7e-05	40
oxford_elastic	07	0.449424	0.534626	0.950059	0.153329	0.490562	34
oxford_elastic	08	0.062052	0.023915	0.032132	0.052466	0.043493	36
oxford_elastic	09	0.000278	0.033016	0.001984	0.028599	0.016391	39
oxford_elastic	10	0.206999	0.104925	0.291894	0.000604	0.147271	41
oxford_elastic	11	0.065153	0.046521	0.063334	0.050108	0.055787	26
oxford_elastic	12	0.105494	0.013087	0.008967	0.104939	0.060819	38
oxford_elastic	13	0.00075	0.007455	8.7e-05	0.007469	0.00405	34
oxford_elastic	14	0.438823	0.535126	0.727832	0.286444	0.4878	35
oxford_elastic	15	1.03313	1.12744	1.47706	0.768667	1.07903	42
oxford_elastic	16	0.210961	0.089935	0	0.266669	0.15198	40
oxford_elastic	17	0	0.000217	0	0.000217	0.000114	23
oxford_elastic	18	0.522569	0.688613	1.07263	0.236696	0.605299	37
oxford_elastic	19	0.15221	0.018956	0.055977	0.114529	0.089716	40
oxford_elastic	20	0.316126	0.391818	0.683065	0.086973	0.353794	38
oxford_elastic	21	1.88198	0.765163	2.30668	0.650972	1.33231	35
oxford_elastic	22	0.013682	0.032431	0.000335	0.042496	0.022819	31
oxford_elastic	23	0.021628	0.000678	0.000448	0.019328	0.011193	36
oxford_elastic	24	0.011354	0.003171	0.011527	0.002238	0.006718	36
oxford_elastic	25	0.063455	0.002016	0.000154	0.06167	0.033381	38
oxford_elastic	26	0.059673	0	0	0.050215	0.028961	40
oxford_elastic	27	0.484486	0.057903	0.083364	0.42753	0.272719	41
oxford_elastic	28	0.942426	0.245594	0.517269	0.655203	0.595048	36
oxford_elastic	29	0.011538	0.007527	0.019279	2.4e-05	0.009302	37
oxford_elastic	30	0.033196	0.089746	0.091523	0.035986	0.060849	37
oxford_elastic	Avg	0.272762	0.17758	0.311167	0.161337	0.225455	36.95
oxford_elastic_constraints	01	0.834173	0.474114	0.906372	0.491325	0.655417	37.5
oxford_elastic_constraints	02	0.010657	0.004769	0.0028	0.012012	0.007808	39
oxford_elastic_constraints	03	0.071158	0.005342	0	0.074481	0.039289	40
oxford_elastic_constraints	04	0.016526	0.004961	0.019363	0	0.009752	38
oxford_elastic_constraints	05	0.026619	0.024751	0.000223	0.048637	0.025702	41
oxford_elastic_constraints	06	0.001712	0.007707	0	0.008465	0.004644	42
oxford_elastic_constraints	07	0.53061	0.551188	0.927174	0.256792	0.540546	35
oxford_elastic_constraints	08	0.07531	0.034525	0.041901	0.066174	0.055463	37
oxford_elastic_constraints	09	0.001773	0.026264	0.000648	0.024993	0.013827	38
oxford_elastic_constraints	10	0.067007	0.068241	0.133378	0.001153	0.067729	39
oxford_elastic_constraints	11	0.088273	0.058833	0.077525	0.070426	0.073474	28
oxford_elastic_constraints	12	0.128263	0.023482	0.014356	0.131423	0.077605	39
oxford_elastic_constraints	13	0.101724	0.003259	0	0.099227	0.053266	39
oxford_elastic_constraints	14	0.427295	0.404416	0.672917	0.199854	0.415659	34
oxford_elastic_constraints	15	0.208963	0.424198	0.23161	0.378987	0.313873	40
oxford_elastic_constraints	16	0.022597	0.060851	0.017539	0.059149	0.041245	37
oxford_elastic_constraints	17	0	0.00038	0	0.000379	0.000199	26
oxford_elastic_constraints	18	0.242991	0.288103	0.498049	0.082021	0.265468	33
oxford_elastic_constraints	19	0.158439	0.021361	0.057837	0.120859	0.094151	41
oxford_elastic_constraints	20	0.417135	0.391365	0.674302	0.185526	0.404311	39
oxford_elastic_constraints	21	2.80048	0.792691	2.86425	1.0767	1.81229	36
oxford_elastic_constraints	22	0.014982	0.026418	0.000748	0.037891	0.020556	29
oxford_elastic_constraints	23	0.056425	0.018792	0.077037	0.007884	0.037681	37
oxford_elastic_constraints	24	0.01024	0.001484	0.008852	0.001951	0.005279	35
oxford_elastic_constraints	25	0.087527	0.001705	3.3e-05	0.084397	0.045423	39
oxford_elastic_constraints	26	0.142802	0.005005	0	0.124636	0.071881	42
oxford_elastic_constraints	27	0.165353	0.027701	0.013358	0.165444	0.097021	39
oxford_elastic_constraints	28	0.39641	0.192723	0.446027	0.177965	0.29487	33
oxford_elastic_constraints	29	0.017275	0.012025	0.029777	0	0.014348	39
oxford_elastic_constraints	30	0.056619	0.077209	0.095266	0.043522	0.066687	38
oxford_elastic_constraints	Avg	0.239311	0.134462	0.260378	0.134409	0.187516	36.9833
oxford_flow_discontinuity_preserving	01	0.059327	0.097523	0	0.129313	0.07825	27
oxford_flow_discontinuity_preserving	02	0	0	0	0	0	14.5
oxford_flow_discontinuity_preserving	03	7.3e-05	0	0	7.2e-05	3.8e-05	22
oxford_flow_discontinuity_preserving	04	0.014738	0.001153	0.013452	0	0.006782	35
oxford_flow_discontinuity_preserving	05	2.2e-05	0.017061	0	0.01598	0.00836	39
oxford_flow_discontinuity_preserving	06	4e-05	0	0	3.7e-05	2e-05	38
oxford_flow_discontinuity_preserving	07	0.022621	0.032278	0.001341	0.046257	0.027277	23
oxford_flow_discontinuity_preserving	08	0.011545	0.01168	0	0.020764	0.011611	29
oxford_flow_discontinuity_preserving	09	0.000271	0.000232	0.000279	0.000229	0.000252	21
oxford_flow_discontinuity_preserving	10	0.026986	0.015209	0.039873	0	0.020095	36
oxford_flow_discontinuity_preserving	11	0.301025	0.000223	0	0.260657	0.149629	32
oxford_flow_discontinuity_preserving	12	0	0	0	0	0	14.5
oxford_flow_discontinuity_preserving	13	0	0.000164	0	0.00015	8.1e-05	13
oxford_flow_discontinuity_preserving	14	0.025776	0.037053	0.016353	0.043985	0.031515	22
oxford_flow_discontinuity_preserving	15	0	0.004775	0	0.004182	0.002326	37
oxford_flow_discontinuity_preserving	16	0	0.004922	0	0.004216	0.002398	25
oxford_flow_discontinuity_preserving	17	0	0.009351	0	0.009333	0.004903	36
oxford_flow_discontinuity_preserving	18	0.033504	0.01841	0.000652	0.045805	0.02599	23
oxford_flow_discontinuity_preserving	19	0	0	0	0	0	18
oxford_flow_discontinuity_preserving	20	0.005425	0.000502	6.4e-05	0.005328	0.002977	22
oxford_flow_discontinuity_preserving	21	0.017758	0.006185	0.000513	0.020219	0.012072	19
oxford_flow_discontinuity_preserving	22	0.000762	0.002044	0	0.002607	0.001385	9
oxford_flow_discontinuity_preserving	23	0.000487	0	0	0.000432	0.000244	25
oxford_flow_discontinuity_preserving	24	0.002216	4.8e-05	0.000232	0.001692	0.000989	22
oxford_flow_discontinuity_preserving	25	0	0.005051	0.005345	0	0.002473	37
oxford_flow_discontinuity_preserving	26	2e-05	0	0	1.7e-05	9.9492e-06	23
oxford_flow_discontinuity_preserving	27	0.001084	9.0615e-06	0	0.001007	0.000552	27
oxford_flow_discontinuity_preserving	28	0.001942	0.005564	0	0.006664	0.003748	20
oxford_flow_discontinuity_preserving	29	9.1e-05	1.1e-05	9.6e-05	0	4.6e-05	20
oxford_flow_discontinuity_preserving	30	0	0	0	0	0	16
oxford_flow_discontinuity_preserving	Avg	0.017524	0.008982	0.002607	0.020632	0.013134	24.8333
philips_research	01	0.053882	0.120782	0	0.145375	0.086468	28
philips_research	02	0	0	0	0	0	14.5
philips_research	03	0	0	0	0	0	8.5
philips_research	04	0	0	0	0	0	5
philips_research	05	0	0	0	0	0	16.5
philips_research	06	0	0	0	0	0	19
philips_research	07	0.015501	0.033976	0	0.042449	0.024275	22
philips_research	08	0.003546	1.2e-05	0	0.003285	0.00183	24
philips_research	09	4.8e-05	0.000199	0.000263	0	0.000122	18
philips_research	10	0.001252	0	0.001049	0	0.000524	12
philips_research	11	0.028594	0	0	0.025178	0.014257	18
philips_research	12	0	0	0	0	0	14.5
philips_research	13	0	0.000491	0	0.000452	0.000242	18
philips_research	14	0.030815	0.016212	9.8914e-06	0.043983	0.023404	20
philips_research	15	0	0	0	0	0	9.5
philips_research	16	0.00088	0.000922	0	0.001581	0.0009	17
philips_research	17	0	0.000218	0	0.000218	0.000114	24
philips_research	18	0.01768	0.019347	0	0.033165	0.0185	19
philips_research	19	0	0	0	0	0	18
philips_research	20	0.045969	0.055348	0	0.092221	0.0506	29
philips_research	21	0.031369	0.018662	0.004049	0.040655	0.025184	22
philips_research	22	0.000587	0.000134	0.000439	0.000302	0.000368	4
philips_research	23	0	0	0	0	0	11.5
philips_research	24	0.002026	1.2e-05	9.3e-05	0.001635	0.000893	17
philips_research	25	0	0	0	0	0	16
philips_research	26	0	0	0	0	0	11
philips_research	27	0	0	0	0	0	8
philips_research	28	0.008042	0.002174	0	0.009222	0.005133	23
philips_research	29	0	0	0	0	0	6.5
philips_research	30	0	0	0	0	0	16
philips_research	Avg	0.008006	0.00895	0.000197	0.014657	0.008427	16.3167
physiology_registration	01	0.83106	0.089108	0	0.774661	0.461396	36
physiology_registration	02	0.001001	0.000109	7.6679e-06	0.001048	0.000569	33
physiology_registration	03	0.000101	0	0	0.000101	5.3e-05	23
physiology_registration	04	0.023227	0.003953	0.023719	0	0.01195	40
physiology_registration	05	0	0	0	0	0	16.5
physiology_registration	06	0	0	0	0	0	19
physiology_registration	07	0.12924	2.2e-05	0	0.116812	0.066809	28
physiology_registration	08	7.9e-05	4.8e-05	0	0.000115	6.4e-05	14
physiology_registration	09	0.001005	0.00023	0.000285	0.00092	0.000626	28
physiology_registration	10	0.023401	0.020362	0.042944	0	0.021622	37
physiology_registration	11	0.342981	0.001365	0	0.301848	0.170875	34
physiology_registration	12	0	0	0	0	0	14.5
physiology_registration	13	8e-05	0.002206	0.000394	0.001758	0.001122	24
physiology_registration	14	0.875518	0.122171	0.000305	0.919004	0.49059	37
physiology_registration	15	0	0.002605	0	0.002328	0.001267	33
physiology_registration	16	0.171918	0.017746	0.001853	0.165253	0.094204	39
physiology_registration	17	0	0	0	0	0	10
physiology_registration	18	0.050487	0.000221	0.000332	0.045438	0.025461	22
physiology_registration	19	0	0	0	0	0	18
physiology_registration	20	0.001421	0.00033	0	0.00159	0.000877	19
physiology_registration	21	1.37365	0.563887	0	1.66342	0.976034	34
physiology_registration	22	0.006979	0.00051	0.007204	0.000864	0.003843	18
physiology_registration	23	0.000697	0	0	0.000611	0.000348	26
physiology_registration	24	0.001801	0.012074	0.014226	0.001446	0.007614	38
physiology_registration	25	0	6.3e-05	0	5.8e-05	3.1e-05	32
physiology_registration	26	0	0	0	0	0	11
physiology_registration	27	0.000135	0	0	0.000125	6.9e-05	23
physiology_registration	28	1.17156	0.027207	0	1.07211	0.597821	37
physiology_registration	29	0.00331	7.8e-05	0.003132	0	0.001509	31
physiology_registration	30	0	0	0	0	0	16
physiology_registration	Avg	0.166988	0.02881	0.003147	0.168984	0.097825	26.3667
picsl_exp	01	0	0	0	0	0	4.5
picsl_exp	02	0	0	0	0	0	14.5
picsl_exp	03	0	0	0	0	0	8.5
picsl_exp	04	0	0	0	0	0	5
picsl_exp	05	0	0	0	0	0	16.5
picsl_exp	06	0	0	0	0	0	19
picsl_exp	07	0.001649	0	0	0.001478	0.000855	12
picsl_exp	08	0	0	0	0	0	6.5
picsl_exp	09	0	5e-05	5.3e-05	0	2.4e-05	8
picsl_exp	10	0	0	0	0	0	2
picsl_exp	11	0.086448	0	0	0.076076	0.043128	25
picsl_exp	12	0	0	0	0	0	14.5
picsl_exp	13	0	0	0	0	0	5.5
picsl_exp	14	0.000596	0	0	0.00054	0.000291	5
picsl_exp	15	0	0	0	0	0	9.5
picsl_exp	16	0	0	0	0	0	6
picsl_exp	17	0	0	0	0	0	10
picsl_exp	18	0.002668	0.000264	0.00078	0.002025	0.001477	8
picsl_exp	19	0	0	0	0	0	18
picsl_exp	20	0	0	0	0	0	6.5
picsl_exp	21	0.008439	0	0	0.007418	0.004322	16
picsl_exp	22	0.010577	9.5093e-06	0.011501	0	0.005452	23
picsl_exp	23	0	0	0	0	0	11.5
picsl_exp	24	0.002193	0	0	0.001849	0.000957	20
picsl_exp	25	0	0	0	0	0	16
picsl_exp	26	0	0	0	0	0	11
picsl_exp	27	0	0	0	0	0	8
picsl_exp	28	0	0	0	0	0	3.5
picsl_exp	29	0	0	0	0	0	6.5
picsl_exp	30	0	0	0	0	0	16
picsl_exp	Avg	0.003752	1.1e-05	0.000411	0.00298	0.001884	11.2
picsl_gsyn	01	0	0.000126	0	0.000104	6.2e-05	11
picsl_gsyn	02	0	0	0	0	0	14.5
picsl_gsyn	03	0	0	0	0	0	8.5
picsl_gsyn	04	0	0	0	0	0	5
picsl_gsyn	05	0	0	0	0	0	16.5
picsl_gsyn	06	0	0	0	0	0	19
picsl_gsyn	07	0	0	0	0	0	3
picsl_gsyn	08	0	0	0	0	0	6.5
picsl_gsyn	09	0	3e-05	3.2e-05	0	1.5e-05	5
picsl_gsyn	10	0	0	0	0	0	2
picsl_gsyn	11	0.029397	0	0	0.025914	0.014677	20
picsl_gsyn	12	0	0	0	0	0	14.5
picsl_gsyn	13	0	0	0	0	0	5.5
picsl_gsyn	14	0.000401	0	0	0.000367	0.000197	4
picsl_gsyn	15	0	0	0	0	0	9.5
picsl_gsyn	16	0	0	0	0	0	6
picsl_gsyn	17	0	0	0	0	0	10
picsl_gsyn	18	0.000228	0	0	0.000206	0.000115	2
picsl_gsyn	19	0	0	0	0	0	18
picsl_gsyn	20	0	0	0	0	0	6.5
picsl_gsyn	21	0.001352	0	0	0.001187	0.000691	6
picsl_gsyn	22	0.007529	0	0.008164	0	0.003869	19
picsl_gsyn	23	0	0	0	0	0	11.5
picsl_gsyn	24	0.001716	0	0	0.001449	0.00075	7
picsl_gsyn	25	0	0	0	0	0	16
picsl_gsyn	26	0	0	0	0	0	11
picsl_gsyn	27	0	0	0	0	0	8
picsl_gsyn	28	0	0	0	0	0	3.5
picsl_gsyn	29	0	0	0	0	0	6.5
picsl_gsyn	30	0	0	0	0	0	16
picsl_gsyn	Avg	0.001354	5.2145e-06	0.000273	0.000974	0.000679	9.71667
pit	01	0.800433	0.049307	0.000661	0.715175	0.429528	35
pit	02	0	0	0	0	0	14.5
pit	03	0.141229	0.03773	0.168557	0.021424	0.091508	41
pit	04	1.47592	4.94637	5.72747	1.27586	3.51313	43
pit	05	0	0.001063	0	0.000998	0.000518	36
pit	06	7.9e-05	0.384761	0.376633	0.03336	0.188682	44
pit	07	4.53874	0.134807	3.39037	1.70994	2.426	37
pit	08	0.117245	5.9e-05	7.8e-05	0.107991	0.060266	39
pit	09	0.055893	0.004563	0.008025	0.049992	0.030581	40
pit	10	0.000534	0	0.000442	0	0.000222	9
pit	11	0.762886	0.002205	0.359283	0.396498	0.380476	38
pit	12	0	0.000251	0.000264	0	0.000121	30
pit	13	0.655374	0.001061	0	0.620651	0.333363	43
pit	14	0.380864	0.095358	0.235808	0.235706	0.235753	30
pit	15	0.413946	0.452486	0.000154	0.784485	0.432716	41
pit	16	0.00438	0.005222	0	0.008394	0.004791	30
pit	17	0	0.004897	0	0.004902	0.002571	33
pit	18	0.478409	0.242404	0.002132	0.649786	0.361442	34
pit	19	0.005276	0.321005	0.007201	0.261318	0.153464	42
pit	20	0.191771	0.008864	0.005245	0.179603	0.101198	31
pit	21	0.115966	0.404771	0.131203	0.346587	0.257353	31
pit	22	0.083246	0.000944	0.017634	0.066319	0.043382	35
pit	23	0.000193	0	0	0.000171	9.7e-05	23
pit	24	24.0677	12.0694	19.9427	13.5953	16.6696	43
pit	25	0	0.588648	0.625752	1.9e-05	0.291487	42
pit	26	0	0.000232	0	0.000207	0.000119	28
pit	27	1.28101	5.4e-05	5e-05	1.17644	0.645804	42
pit	28	0.711785	0.041545	0.030274	0.654997	0.379297	35
pit	29	28.1233	23.4161	26.8118	15.3166	25.3907	44
pit	30	0	0.000301	0.000164	0.000134	0.000147	32
pit	Avg	2.14687	1.44048	1.92806	1.27376	1.74748	34.85
pvg	01	0.171321	0.04761	0	0.18274	0.109704	29
pvg	02	0	0	0	0	0	14.5
pvg	03	0.004034	0	0	0.004049	0.002106	32
pvg	04	0.012984	0	0.010707	0	0.005386	32
pvg	05	0	3.5e-05	0	3.3e-05	1.7e-05	34
pvg	06	0	0	0	0	0	19
pvg	07	0.513956	0.027778	0.000921	0.485205	0.281636	31
pvg	08	0.035453	0.012805	9.1e-05	0.043662	0.024422	34
pvg	09	3.8e-05	0.000573	0.00061	3.6e-05	0.000301	23
pvg	10	0.037104	0.002636	0.033842	0	0.016982	34
pvg	11	0.424164	0.013739	0	0.381827	0.21746	35
pvg	12	0	0	0	0	0	14.5
pvg	13	0.119259	0.095664	0.007656	0.194212	0.107645	41
pvg	14	0.559177	0.258128	0.229655	0.557447	0.408357	33
pvg	15	4.8e-05	0.003683	0	0.003279	0.001818	34
pvg	16	0.096986	0.581627	0	0.586529	0.333804	43
pvg	17	0.015157	0.148779	0	0.16272	0.085297	42
pvg	18	0.292319	0.029059	0.001706	0.290799	0.161856	29
pvg	19	0	0	0	0	0	18
pvg	20	0.144627	0.001778	0.001888	0.131943	0.073645	30
pvg	21	9.72828	18.1442	15.6898	12.505	13.8301	43
pvg	22	0.715073	0.306353	0.675017	0.374421	0.516101	40
pvg	23	0.377151	0.337162	0.010056	0.619392	0.357238	42
pvg	24	0.011552	0.003146	0.012541	0.001482	0.006813	37
pvg	25	0.030911	0.297902	0.328907	0.0188	0.162845	40
pvg	26	0	0.000715	0.000871	0	0.000369	33
pvg	27	0.189954	0.003498	0.000191	0.177481	0.097695	40
pvg	28	4.95612	3.43892	4.25733	4.15787	4.20148	42
pvg	29	0.128173	0.041331	0.166102	0	0.079845	41
pvg	30	0.094656	0.111913	0.209161	0.016009	0.10306	39
pvg	Avg	0.62195	0.796968	0.721235	0.696498	0.706199	33.3
robust_treereg_leuven	01	0.000348	0.009465	0.001642	0.007078	0.004913	16
robust_treereg_leuven	02	0	0	0	0	0	14.5
robust_treereg_leuven	03	0.000762	0.00017	0.00017	0.000765	0.000479	28
robust_treereg_leuven	04	0.00771	0	0.006365	0	0.003197	22
robust_treereg_leuven	05	0	0	0	0	0	16.5
robust_treereg_leuven	06	0	0	0	0	0	19
robust_treereg_leuven	07	0.000101	0.000143	0	0.000211	0.000121	8
robust_treereg_leuven	08	0.000968	0	0	0.000888	0.000495	19
robust_treereg_leuven	09	0.001616	0.000248	0.000347	0.00146	0.000945	31
robust_treereg_leuven	10	0.008015	0	0.006641	0	0.003329	20
robust_treereg_leuven	11	0.006548	0.000553	0	0.006269	0.003547	9
robust_treereg_leuven	12	0	0	0	0	0	14.5
robust_treereg_leuven	13	0	0.001691	0.000174	0.001405	0.000832	23
robust_treereg_leuven	14	0.002142	0.024394	0.023771	0.004071	0.013343	16
robust_treereg_leuven	15	3.9e-05	0	0	3.7e-05	2e-05	22
robust_treereg_leuven	16	0.004491	0.00239	0.000894	0.00543	0.003473	27
robust_treereg_leuven	17	0	5.5e-05	0	5.5e-05	2.9e-05	21
robust_treereg_leuven	18	0.007102	0.000191	0.000494	0.006214	0.003682	13
robust_treereg_leuven	19	0	0	0	0	0	18
robust_treereg_leuven	20	0	0	0	0	0	6.5
robust_treereg_leuven	21	0.001577	3.2e-05	0	0.001417	0.000824	8
robust_treereg_leuven	22	0.006328	0.004646	0.004976	0.006	0.005513	24
robust_treereg_leuven	23	0.001944	0	0	0.001736	0.000979	30
robust_treereg_leuven	24	0.00206	0.000283	0.000623	0.001455	0.001055	26
robust_treereg_leuven	25	0	0	0	0	0	16
robust_treereg_leuven	26	0.000144	7.8e-05	0	0.00019	0.00011	27
robust_treereg_leuven	27	3.6e-05	0	0	3.3e-05	1.8e-05	21
robust_treereg_leuven	28	0.00015	0.006138	0.000186	0.005421	0.003119	17
robust_treereg_leuven	29	0.00098	0.00063	0.001633	0	0.000785	27
robust_treereg_leuven	30	0	0	0	0	0	16
robust_treereg_leuven	Avg	0.001769	0.001704	0.001597	0.001671	0.001694	19.2
spline_mirit_leuven	01	5.4e-05	0.001952	0.000352	0.001435	0.001003	15
spline_mirit_leuven	02	0	0	0	0	0	14.5
spline_mirit_leuven	03	0.001129	0.00023	0.00023	0.001133	0.000699	29
spline_mirit_leuven	04	0.007758	0	0.006403	0	0.003217	23
spline_mirit_leuven	05	0	0	0	0	0	16.5
spline_mirit_leuven	06	0	0	0	0	0	19
spline_mirit_leuven	07	0.001436	2.2e-05	0	0.001325	0.000762	11
spline_mirit_leuven	08	0.001124	0	0	0.001034	0.000575	21
spline_mirit_leuven	09	0.001559	0.000258	0.000358	0.001405	0.00092	30
spline_mirit_leuven	10	0.007311	0	0.006066	0	0.003038	19
spline_mirit_leuven	11	0.006107	0.000477	0	0.005812	0.00329	8
spline_mirit_leuven	12	0	0	0	0	0	14.5
spline_mirit_leuven	13	0	0.001566	0.000131	0.001329	0.000771	22
spline_mirit_leuven	14	0.00172	0.019398	0.019144	0.003154	0.010658	15
spline_mirit_leuven	15	8.9e-05	2.1e-05	0	0.000102	5.6e-05	24
spline_mirit_leuven	16	0.004101	0.004978	0.000175	0.007808	0.004526	29
spline_mirit_leuven	17	0	0.000109	0	0.00011	5.7e-05	22
spline_mirit_leuven	18	0.003156	0.000139	0.000423	0.002669	0.001667	9
spline_mirit_leuven	19	0	0	0	0	0	18
spline_mirit_leuven	20	2e-05	5.9e-05	0	7.1e-05	3.9e-05	15
spline_mirit_leuven	21	0.001485	0	0	0.001309	0.000761	7
spline_mirit_leuven	22	0.006035	0.005313	0.004637	0.006637	0.005685	25
spline_mirit_leuven	23	0.008361	0	0	0.007435	0.004196	33
spline_mirit_leuven	24	0.002047	0.000283	0.000617	0.001451	0.00105	25
spline_mirit_leuven	25	0	0	0	0	0	16
spline_mirit_leuven	26	0.000267	0	0	0.000225	0.00013	29
spline_mirit_leuven	27	1.8e-05	0	0	1.7e-05	9.1405e-06	18
spline_mirit_leuven	28	0.000747	0.006153	0.000838	0.005476	0.003432	18
spline_mirit_leuven	29	0.000869	0.000524	0.001408	0	0.000677	26
spline_mirit_leuven	30	0	0	0	0	0	16
spline_mirit_leuven	Avg	0.001846	0.001383	0.001359	0.001665	0.001574	19.5833
uofa_vision	01	2.13843	2.88144	0.000184	4.14106	2.50533	42
uofa_vision	02	0.00021	5.8e-05	0	0.000252	0.000137	30
uofa_vision	03	0	9.7147e-06	0	8.9276e-06	4.6871e-06	17
uofa_vision	04	0.008345	0	0.006865	0	0.003457	26
uofa_vision	05	0.00475	4.6e-05	0	0.004688	0.00245	37
uofa_vision	06	0	6.2e-05	6.7e-05	0	3e-05	39
uofa_vision	07	4.07048	4.45317	0.001065	7.34831	4.25524	41
uofa_vision	08	0.003423	0.044537	0	0.041934	0.02343	32
uofa_vision	09	0.000178	0.000539	0.000197	0.000491	0.000356	25
uofa_vision	10	0.010838	0.001182	0.010303	0	0.005188	23
uofa_vision	11	0.797336	0.175454	0	0.847845	0.484425	40
uofa_vision	12	7.8e-05	0	8.8e-05	0	4e-05	29
uofa_vision	13	0.000593	0.003425	0	0.003705	0.001988	29
uofa_vision	14	1.25628	0.945098	0.016163	2.00806	1.09812	39
uofa_vision	15	0.002283	0.001786	1.1e-05	0.003658	0.002041	36
uofa_vision	16	0.022717	0.021777	0.040467	0.008437	0.022258	36
uofa_vision	17	0.000658	0.001956	0.00018	0.002384	0.001339	30
uofa_vision	18	0.81789	1.13018	0.001767	1.73402	0.973601	39
uofa_vision	19	0.001159	0	0	0.001068	0.000616	37
uofa_vision	20	0.893975	1.26795	0.001715	1.95309	1.08002	40
uofa_vision	21	3.51066	4.09665	0.002234	6.45403	3.79908	39
uofa_vision	22	0.044019	0.043773	0.00325	0.079574	0.043899	36
uofa_vision	23	0.00573	0.077128	0.000448	0.072739	0.041401	38
uofa_vision	24	0.001902	0	0	0.001592	0.000824	11
uofa_vision	25	0.000872	0	0	0.000827	0.000445	35
uofa_vision	26	0.000761	0	0	0.000639	0.000368	32
uofa_vision	27	0.007556	0.001488	0.00853	0.001265	0.004548	33
uofa_vision	28	2.06155	3.71897	0	5.1207	2.88791	40
uofa_vision	29	2.1e-05	0	1.9e-05	0	9.2657e-06	15
uofa_vision	30	5.2e-05	0.100359	0.002334	0.086896	0.048894	36
uofa_vision	Avg	0.522092	0.632235	0.003196	0.997242	0.576248	32.7333

## Sheet: empire__singularities
Method	Scan Pair	% Error Left Lung	% Error Right Lung	% Error Upper Lung	% Error Lower Lung	Score (% Error Overall)	Ranking
3_emi_ltsi	01	0	0	0	0	0	13
3_emi_ltsi	02	0	0	0	0	0	16.5
3_emi_ltsi	03	0	0	0	0	0	17.5
3_emi_ltsi	04	0	0	0	0	0	16
3_emi_ltsi	05	0	0	0	0	0	16.5
3_emi_ltsi	06	0	0	0	0	0	18.5
3_emi_ltsi	07	0	0	0	0	0	12
3_emi_ltsi	08	0	0	0	0	0	15.5
3_emi_ltsi	09	0	0	0	0	0	16
3_emi_ltsi	10	0	0	0	0	0	15.5
3_emi_ltsi	11	0	0	0	0	0	14.5
3_emi_ltsi	12	0	0	0	0	0	18.5
3_emi_ltsi	13	0	0	0	0	0	15.5
3_emi_ltsi	14	0	0	0	0	0	9.5
3_emi_ltsi	15	0	0	0	0	0	16
3_emi_ltsi	16	0	0	0	0	0	17.5
3_emi_ltsi	17	0	0	0	0	0	16.5
3_emi_ltsi	18	0	0	0	0	0	11
3_emi_ltsi	19	0	0	0	0	0	17
3_emi_ltsi	20	0	0	0	0	0	12.5
3_emi_ltsi	21	0	0	0	0	0	11.5
3_emi_ltsi	22	0	0	0	0	0	15.5
3_emi_ltsi	23	0	0	0	0	0	16.5
3_emi_ltsi	24	0	0	0	0	0	16
3_emi_ltsi	25	0	0	0	0	0	15.5
3_emi_ltsi	26	0	0	0	0	0	18.5
3_emi_ltsi	27	0	0	0	0	0	17
3_emi_ltsi	28	0	0	0	0	0	13.5
3_emi_ltsi	29	0	0	0	0	0	15.5
3_emi_ltsi	30	0	0	0	0	0	16.5
3_emi_ltsi	Avg	0	0	0	0	0	15.3833
AliDamo	01	0.322055	0.103283	0.391464	0.000163	0.195813	34
AliDamo	02	0	0	0	0	0	16.5
AliDamo	03	0	0	0	0	0	17.5
AliDamo	04	0	0	0	0	0	16
AliDamo	05	0	0.00235	0	0.002405	0.001203	36
AliDamo	06	0	0	0	0	0	18.5
AliDamo	07	0.421003	0.055537	0.482952	0.009557	0.246254	36
AliDamo	08	0.001985	0	0.001889	0	0.000945	32
AliDamo	09	0	0	0	0	0	16
AliDamo	10	0	0	0	0	0	15.5
AliDamo	11	0.157425	0.000467	0.12567	0.011563	0.068617	35
AliDamo	12	0	0	0	0	0	18.5
AliDamo	13	0.002459	0	0	0.002633	0.001316	34
AliDamo	14	0	0.092435	0.092115	0.000735	0.046425	30
AliDamo	15	0	0.000384	0	0.000405	0.000202	32
AliDamo	16	0	0	0	0	0	17.5
AliDamo	17	0	0.00104	0	0.001148	0.000574	36
AliDamo	18	0.158273	0.095723	0.253054	0	0.126527	32
AliDamo	19	0	0	0	0	0	17
AliDamo	20	0.007661	0.247468	0.146108	0.132857	0.139482	35
AliDamo	21	0.765293	0.066557	0.775791	0.014002	0.394896	34
AliDamo	22	0	0	0	0	0	15.5
AliDamo	23	0	0.006728	0	0.007089	0.003544	37
AliDamo	24	0	0	0	0	0	16
AliDamo	25	7.7e-05	0	0	7.3e-05	3.6e-05	32
AliDamo	26	0	0	0	0	0	18.5
AliDamo	27	0.001215	0	0	0.001173	0.000587	34
AliDamo	28	0.178111	0.209016	0.389316	0.000299	0.194807	36
AliDamo	29	0	8.3e-05	0	9.5e-05	4.8e-05	32
AliDamo	30	0	0.001969	0.002104	0	0.001052	35
AliDamo	Avg	0.067185	0.029435	0.088682	0.00614	0.047411	27.1667
amc_mirl	01	4.04951	6.76273	3.88276	7.34758	5.61517	42
amc_mirl	02	1.56113	1.53729	1.29223	1.80556	1.54889	43
amc_mirl	03	4.8146	4.776	5.38998	4.19912	4.79455	44
amc_mirl	04	1.17973	1.08036	0.759226	1.47725	1.11824	40
amc_mirl	05	0.036568	2.23284	1.11928	1.20133	1.1603	44
amc_mirl	06	3.62408	4.47756	3.25121	4.84323	4.04722	44
amc_mirl	07	5.57517	6.96289	4.19904	8.27838	6.23871	43
amc_mirl	08	0.005057	11.5201	5.49355	6.58986	6.0417	44
amc_mirl	09	3.34908	3.04561	3.44813	2.9361	3.19211	44
amc_mirl	10	1.22709	1.15483	0.933185	1.43169	1.18244	41
amc_mirl	11	4.2204	3.88778	2.66331	5.40108	4.0322	43
amc_mirl	12	2.93393	2.30293	2.95046	2.22137	2.58592	44
amc_mirl	13	6.97176	0.004624	3.69071	3.77721	3.73396	44
amc_mirl	14	6.55219	7.37408	5.46625	8.46371	6.96498	41
amc_mirl	15	0.048117	4.24902	1.91486	2.60557	2.26022	43
amc_mirl	16	0	8.91265	3.70036	6.66106	5.18071	42
amc_mirl	17	0.00016	4.64423	2.50776	2.61972	2.56374	44
amc_mirl	18	6.73486	8.96629	6.06199	9.67275	7.86737	43
amc_mirl	19	0	8.18509	4.57994	4.86096	4.72045	44
amc_mirl	20	6.26424	6.77516	5.07519	8.01498	6.54509	42
amc_mirl	21	2.93812	4.63039	1.40565	6.26473	3.83519	38
amc_mirl	22	0.012183	3.8524	1.8476	2.23759	2.0426	43
amc_mirl	23	0	7.2734	4.28166	3.38223	3.83195	42
amc_mirl	24	0.974205	0.998188	0.839403	1.13722	0.988313	41
amc_mirl	25	0.034639	1.56813	1.03662	0.641124	0.838871	43
amc_mirl	26	3.20736	3.22214	2.60915	3.82169	3.21542	44
amc_mirl	27	3.0626	3.57643	3.10229	3.55456	3.32842	44
amc_mirl	28	6.08689	7.9219	5.02911	9.12736	7.07824	43
amc_mirl	29	1.05237	1.05516	0.983241	1.12472	1.05398	41
amc_mirl	30	0.00052	2.604	1.21183	1.57206	1.39195	44
amc_mirl	Avg	2.55055	4.51847	3.0242	4.24239	3.6333	42.7333
ants_registration_bspline_syn	01	0	0	0	0	0	13
ants_registration_bspline_syn	02	0	0	0	0	0	16.5
ants_registration_bspline_syn	03	0	0	0	0	0	17.5
ants_registration_bspline_syn	04	0	0	0	0	0	16
ants_registration_bspline_syn	05	0	0	0	0	0	16.5
ants_registration_bspline_syn	06	0	0	0	0	0	18.5
ants_registration_bspline_syn	07	0	0	0	0	0	12
ants_registration_bspline_syn	08	0	0	0	0	0	15.5
ants_registration_bspline_syn	09	0	0	0	0	0	16
ants_registration_bspline_syn	10	0	0	0	0	0	15.5
ants_registration_bspline_syn	11	0	0	0	0	0	14.5
ants_registration_bspline_syn	12	0	0	0	0	0	18.5
ants_registration_bspline_syn	13	0	0	0	0	0	15.5
ants_registration_bspline_syn	14	0	0	0	0	0	9.5
ants_registration_bspline_syn	15	0	0	0	0	0	16
ants_registration_bspline_syn	16	0	0	0	0	0	17.5
ants_registration_bspline_syn	17	0	0	0	0	0	16.5
ants_registration_bspline_syn	18	0	1.3e-05	0	1.4e-05	6.8033e-06	22
ants_registration_bspline_syn	19	0	0	0	0	0	17
ants_registration_bspline_syn	20	0	0	0	0	0	12.5
ants_registration_bspline_syn	21	0.000134	0	0	0.000126	6.3e-05	23
ants_registration_bspline_syn	22	0	0	0	0	0	15.5
ants_registration_bspline_syn	23	0	0	0	0	0	16.5
ants_registration_bspline_syn	24	0	0	0	0	0	16
ants_registration_bspline_syn	25	0	0	0	0	0	15.5
ants_registration_bspline_syn	26	0	0	0	0	0	18.5
ants_registration_bspline_syn	27	0	0	0	0	0	17
ants_registration_bspline_syn	28	0	0	0	0	0	13.5
ants_registration_bspline_syn	29	0	0	0	0	0	15.5
ants_registration_bspline_syn	30	0	0	0	0	0	16.5
ants_registration_bspline_syn	Avg	4.466e-06	4.4682e-07	0	4.6508e-06	2.3254e-06	16.1333
ants_registration_gaussian_syn	01	0	0	0	0	0	13
ants_registration_gaussian_syn	02	0	0	0	0	0	16.5
ants_registration_gaussian_syn	03	0	0	0	0	0	17.5
ants_registration_gaussian_syn	04	0	0	0	0	0	16
ants_registration_gaussian_syn	05	0	0	0	0	0	16.5
ants_registration_gaussian_syn	06	0	0	0	0	0	18.5
ants_registration_gaussian_syn	07	0	0	0	0	0	12
ants_registration_gaussian_syn	08	0	0	0	0	0	15.5
ants_registration_gaussian_syn	09	0	0	0	0	0	16
ants_registration_gaussian_syn	10	0	0	0	0	0	15.5
ants_registration_gaussian_syn	11	0	0	0	0	0	14.5
ants_registration_gaussian_syn	12	0	0	0	0	0	18.5
ants_registration_gaussian_syn	13	0	0	0	0	0	15.5
ants_registration_gaussian_syn	14						44
ants_registration_gaussian_syn	15	0	0	0	0	0	16
ants_registration_gaussian_syn	16	0	0	0	0	0	17.5
ants_registration_gaussian_syn	17	0	0	0	0	0	16.5
ants_registration_gaussian_syn	18						44
ants_registration_gaussian_syn	19	0	0	0	0	0	17
ants_registration_gaussian_syn	20	0	0	0	0	0	12.5
ants_registration_gaussian_syn	21	0	0	0	0	0	11.5
ants_registration_gaussian_syn	22	0	0	0	0	0	15.5
ants_registration_gaussian_syn	23	0	0	0	0	0	16.5
ants_registration_gaussian_syn	24						44
ants_registration_gaussian_syn	25	0	0	0	0	0	15.5
ants_registration_gaussian_syn	26	0	0	0	0	0	18.5
ants_registration_gaussian_syn	27	0	0	0	0	0	17
ants_registration_gaussian_syn	28	0	0	0	0	0	13.5
ants_registration_gaussian_syn	29	0	0	0	0	0	15.5
ants_registration_gaussian_syn	30	0	0	0	0	0	16.5
ants_registration_gaussian_syn	Avg	0	0	0	0	0	18.5667
asclepios1	01	0	0	0	0	0	13
asclepios1	02	0	0	0	0	0	16.5
asclepios1	03	0	0	0	0	0	17.5
asclepios1	04	0	0	0	0	0	16
asclepios1	05	0	0	0	0	0	16.5
asclepios1	06	0	0	0	0	0	18.5
asclepios1	07	0	0	0	0	0	12
asclepios1	08	0	0	0	0	0	15.5
asclepios1	09	0	0	0	0	0	16
asclepios1	10	0	0	0	0	0	15.5
asclepios1	11	0	0	0	0	0	14.5
asclepios1	12	0	0	0	0	0	18.5
asclepios1	13	0	0	0	0	0	15.5
asclepios1	14	0	0	0	0	0	9.5
asclepios1	15	0	0	0	0	0	16
asclepios1	16	0	0	0	0	0	17.5
asclepios1	17	0	0	0	0	0	16.5
asclepios1	18	0	0	0	0	0	11
asclepios1	19	0	0	0	0	0	17
asclepios1	20	0	0	0	0	0	12.5
asclepios1	21	0	0	0	0	0	11.5
asclepios1	22	0	0	0	0	0	15.5
asclepios1	23	0	0	0	0	0	16.5
asclepios1	24	0	0	0	0	0	16
asclepios1	25	0	0	0	0	0	15.5
asclepios1	26	0	0	0	0	0	18.5
asclepios1	27	0	0	0	0	0	17
asclepios1	28	0	0	0	0	0	13.5
asclepios1	29	0	0	0	0	0	15.5
asclepios1	30	0	0	0	0	0	16.5
asclepios1	Avg	0	0	0	0	0	15.3833
asclepios2	01	0	0	0	0	0	13
asclepios2	02	0	0	0	0	0	16.5
asclepios2	03	0	0	0	0	0	17.5
asclepios2	04	0	0	0	0	0	16
asclepios2	05	0	0	0	0	0	16.5
asclepios2	06	0	0	0	0	0	18.5
asclepios2	07	0	0	0	0	0	12
asclepios2	08	0	0	0	0	0	15.5
asclepios2	09	0	0	0	0	0	16
asclepios2	10	0	0	0	0	0	15.5
asclepios2	11	0	0	0	0	0	14.5
asclepios2	12	0	0	0	0	0	18.5
asclepios2	13	0	0	0	0	0	15.5
asclepios2	14	0	0	0	0	0	9.5
asclepios2	15	0	0	0	0	0	16
asclepios2	16	0	0	0	0	0	17.5
asclepios2	17	0	0	0	0	0	16.5
asclepios2	18	0	0	0	0	0	11
asclepios2	19	0	0	0	0	0	17
asclepios2	20	0	0	0	0	0	12.5
asclepios2	21	0	0	0	0	0	11.5
asclepios2	22	0	0	0	0	0	15.5
asclepios2	23	0	0	0	0	0	16.5
asclepios2	24	0	0	0	0	0	16
asclepios2	25	0	0	0	0	0	15.5
asclepios2	26	0	0	0	0	0	18.5
asclepios2	27	0	0	0	0	0	17
asclepios2	28	0	0	0	0	0	13.5
asclepios2	29	0	0	0	0	0	15.5
asclepios2	30	0	0	0	0	0	16.5
asclepios2	Avg	0	0	0	0	0	15.3833
brno	01	2.1186	3.72339	1.78232	4.30696	3.04464	41
brno	02	0.017413	0.009095	0.002705	0.023581	0.013143	40
brno	03	0.389572	0.180441	0.280111	0.2818	0.280956	42
brno	04	4.11729	3.92644	5.60735	2.39103	3.99919	43
brno	05	0.042368	0.08113	0.033035	0.091367	0.062201	42
brno	06	0.025088	0.023298	0.025671	0.02273	0.024201	40
brno	07	1.65697	3.76677	2.46468	2.86687	2.66577	41
brno	08	0.373506	0.442078	0.405654	0.413255	0.409455	41
brno	09	0.437569	0.315345	0.451016	0.297682	0.374349	42
brno	10	5.25213	6.23946	7.96226	3.76222	5.86224	44
brno	11	1.22611	0.251242	0.214433	1.1346	0.674517	41
brno	12	0.13057	0.311392	0.246156	0.21444	0.230298	42
brno	13	0.109001	0.109075	0.036479	0.181592	0.109035	37
brno	14	2.82243	3.37652	3.56511	2.63632	3.10072	40
brno	15	0.784412	1.29298	1.09648	1.00794	1.05221	41
brno	16	0.75093	0.652175	1.00089	0.386159	0.693526	41
brno	17	0.027875	0.041084	0.016938	0.053396	0.035167	39
brno	18	1.98003	2.3771	1.88363	2.47948	2.18156	40
brno	19	0.423913	0.191163	0.103021	0.476346	0.289683	42
brno	20	2.35683	2.68775	1.91288	3.16459	2.53873	41
brno	21	3.06964	6.01474	4.69617	4.56547	4.63082	40
brno	22	1.04767	1.44864	0.705476	1.81387	1.25967	41
brno	23	0.154228	0.095902	0.098271	0.148728	0.123499	40
brno	24	2.2094	2.6412	3.36678	1.56005	2.46342	43
brno	25	0.081038	0.563507	0.109366	0.558766	0.334066	42
brno	26	0.027272	0.016777	0.016304	0.026789	0.021547	41
brno	27	0.050267	0.297841	0.235756	0.120934	0.178345	40
brno	28	1.93991	3.26876	2.13042	3.1852	2.65781	40
brno	29	3.14753	2.84701	3.32382	2.62447	2.97414	43
brno	30	1.39069	0.142621	0.247834	1.19949	0.72366	42
brno	Avg	1.27201	1.57783	1.46737	1.39987	1.43362	41.0667
cms	01	0	0	0	0	0	13
cms	02	0	0	0	0	0	16.5
cms	03	0	0	0	0	0	17.5
cms	04	0	0	0	0	0	16
cms	05	0	0	0	0	0	16.5
cms	06	0	0	0	0	0	18.5
cms	07	0	0	0	0	0	12
cms	08	0	0	0	0	0	15.5
cms	09	0	0	0	0	0	16
cms	10	0	0	0	0	0	15.5
cms	11	0	0	0	0	0	14.5
cms	12	0	0	0	0	0	18.5
cms	13	0	0	0	0	0	15.5
cms	14	0	0	0	0	0	9.5
cms	15	0	0	0	0	0	16
cms	16	0	0	0	0	0	17.5
cms	17	0	0	0	0	0	16.5
cms	18	0	0	0	0	0	11
cms	19	0	0	0	0	0	17
cms	20	0	0	0	0	0	12.5
cms	21	0	0	0	0	0	11.5
cms	22	0	0	0	0	0	15.5
cms	23	0	0	0	0	0	16.5
cms	24	0	0	0	0	0	16
cms	25	0	0	0	0	0	15.5
cms	26	0	0	0	0	0	18.5
cms	27	0	0	0	0	0	17
cms	28	0	0	0	0	0	13.5
cms	29	0	0	0	0	0	15.5
cms	30	0	0	0	0	0	16.5
cms	Avg	0	0	0	0	0	15.3833
deeds_mind	01	0	0	0	0	0	13
deeds_mind	02	0	0	0	0	0	16.5
deeds_mind	03	0	0	0	0	0	17.5
deeds_mind	04	0	0	0	0	0	16
deeds_mind	05	0	0	0	0	0	16.5
deeds_mind	06	0	0	0	0	0	18.5
deeds_mind	07	0	0	0	0	0	12
deeds_mind	08	0	0	0	0	0	15.5
deeds_mind	09	0	0	0	0	0	16
deeds_mind	10	0	0	0	0	0	15.5
deeds_mind	11	0	0	0	0	0	14.5
deeds_mind	12	0	0	0	0	0	18.5
deeds_mind	13	0	0	0	0	0	15.5
deeds_mind	14	0	0	0	0	0	9.5
deeds_mind	15	0	0	0	0	0	16
deeds_mind	16	0	0	0	0	0	17.5
deeds_mind	17	0	0	0	0	0	16.5
deeds_mind	18	0	0	0	0	0	11
deeds_mind	19	0	0	0	0	0	17
deeds_mind	20	0	0	0	0	0	12.5
deeds_mind	21	0	0	0	0	0	11.5
deeds_mind	22	0	0	0	0	0	15.5
deeds_mind	23	0	0	0	0	0	16.5
deeds_mind	24	0	0	0	0	0	16
deeds_mind	25	0	0	0	0	0	15.5
deeds_mind	26	0	0	0	0	0	18.5
deeds_mind	27	0	0	0	0	0	17
deeds_mind	28	0	0	0	0	0	13.5
deeds_mind	29	0	0	0	0	0	15.5
deeds_mind	30	0	0	0	0	0	16.5
deeds_mind	Avg	0	0	0	0	0	15.3833
diku	01	0	0	0	0	0	13
diku	02	0	0	0	0	0	16.5
diku	03	0	0	0	0	0	17.5
diku	04	0	0	0	0	0	16
diku	05	0	0	0	0	0	16.5
diku	06	0	0	0	0	0	18.5
diku	07	0	0	0	0	0	12
diku	08	0	0	0	0	0	15.5
diku	09	0	0	0	0	0	16
diku	10	0	0	0	0	0	15.5
diku	11	0	0	0	0	0	14.5
diku	12	0	0	0	0	0	18.5
diku	13	0	0	0	0	0	15.5
diku	14	0	0	0	0	0	9.5
diku	15	0	0	0	0	0	16
diku	16	0	0	0	0	0	17.5
diku	17	0	0	0	0	0	16.5
diku	18	0	0	0	0	0	11
diku	19	0	0	0	0	0	17
diku	20	0.0046	0.017228	0	0.023083	0.011541	28
diku	21	0	0	0	0	0	11.5
diku	22	0	0	0	0	0	15.5
diku	23	0	0	0	0	0	16.5
diku	24	0	0	0	0	0	16
diku	25	0	0	0	0	0	15.5
diku	26	0	0	0	0	0	18.5
diku	27	0	0	0	0	0	17
diku	28	0	0	0	0	0	13.5
diku	29	0	0	0	0	0	15.5
diku	30	0	0	0	0	0	16.5
diku	Avg	0.000153	0.000574	0	0.000769	0.000385	15.9
dirboost_drop	01	0	0	0	0	0	13
dirboost_drop	02	0	0	0	0	0	16.5
dirboost_drop	03	0	0	0	0	0	17.5
dirboost_drop	04	0	0	0	0	0	16
dirboost_drop	05	0	0	0	0	0	16.5
dirboost_drop	06	0	0	0	0	0	18.5
dirboost_drop	07	0	0	0	0	0	12
dirboost_drop	08	0	0	0	0	0	15.5
dirboost_drop	09	0	0	0	0	0	16
dirboost_drop	10	0	0	0	0	0	15.5
dirboost_drop	11	0	0	0	0	0	14.5
dirboost_drop	12	0	0	0	0	0	18.5
dirboost_drop	13	0	0	0	0	0	15.5
dirboost_drop	14	0	0	0	0	0	9.5
dirboost_drop	15	0	0	0	0	0	16
dirboost_drop	16	0	0	0	0	0	17.5
dirboost_drop	17	0	0	0	0	0	16.5
dirboost_drop	18	0	0	0	0	0	11
dirboost_drop	19	0	0	0	0	0	17
dirboost_drop	20	0	0	0	0	0	12.5
dirboost_drop	21	0	0	0	0	0	11.5
dirboost_drop	22	0	0	0	0	0	15.5
dirboost_drop	23	0	0	0	0	0	16.5
dirboost_drop	24	0	0	0	0	0	16
dirboost_drop	25	0	0	0	0	0	15.5
dirboost_drop	26	0	0	0	0	0	18.5
dirboost_drop	27	0	0	0	0	0	17
dirboost_drop	28	0	0	0	0	0	13.5
dirboost_drop	29	0	0	0	0	0	15.5
dirboost_drop	30	0	0	0	0	0	16.5
dirboost_drop	Avg	0	0	0	0	0	15.3833
drop	01	0	0.002665	0.002098	0.000978	0.001538	26
drop	02	0	0	0	0	0	16.5
drop	03	0	0	0	0	0	17.5
drop	04	0	0	0	0	0	16
drop	05	0	0	0	0	0	16.5
drop	06	0	0	0	0	0	18.5
drop	07	0.000412	0.004493	0	0.004726	0.002363	26
drop	08	0	0	0	0	0	15.5
drop	09	0	0	0	0	0	16
drop	10	0	0	0	0	0	15.5
drop	11	0	0	0	0	0	14.5
drop	12	0	0	0	0	0	18.5
drop	13	0	0	0	0	0	15.5
drop	14	0	0.008667	0.000642	0.008064	0.004353	25
drop	15	0	0	0	0	0	16
drop	16	0	0	0	0	0	17.5
drop	17	0	0.00091	0	0.001005	0.000502	35
drop	18	8.3e-05	0.000885	0	0.00098	0.00049	25
drop	19	0	0	0	0	0	17
drop	20	0	0	0	0	0	12.5
drop	21	0.012005	0.007862	0.009141	0.010476	0.009809	25
drop	22	0	0.000599	0.000633	0	0.000317	32
drop	23	0.003672	0.021238	0	0.025854	0.012927	38
drop	24	0	0	0	0	0	16
drop	25	0	0	0	0	0	15.5
drop	26	0	0	0	0	0	18.5
drop	27	0	0	0	0	0	17
drop	28	0	0	0	0	0	13.5
drop	29	0	0	0	0	0	15.5
drop	30	0	0	0	0	0	16.5
drop	Avg	0.000539	0.001577	0.000417	0.001736	0.001077	19.6
elastix	01	0	0	0	0	0	13
elastix	02	0.022671	0	0.002114	0.019951	0.011033	38
elastix	03	0	0	0	0	0	17.5
elastix	04	0	0	0	0	0	16
elastix	05	0	0.005678	0	0.00581	0.002905	37
elastix	06	0	0	0	0	0	18.5
elastix	07	0	0.058478	0.035949	0.019973	0.027961	32
elastix	08	0	0	0	0	0	15.5
elastix	09	0.011638	0	0.01116	7.7e-05	0.005618	35
elastix	10	0.006012	0	0.004594	0	0.002297	31
elastix	11	0.00837	0.013686	0	0.022756	0.011378	31
elastix	12	0	0	0	0	0	18.5
elastix	13	0.393197	0	0.006931	0.414007	0.210469	39
elastix	14	0	0.234283	0.066533	0.168801	0.117667	35
elastix	15	0	0	0	0	0	16
elastix	16	0.07094	0	0	0.059409	0.029704	36
elastix	17	0.003524	0.033219	0.036674	0.003158	0.019916	38
elastix	18	0	0	0	0	0	11
elastix	19	0	0	0	0	0	17
elastix	20	0	0	0	0	0	12.5
elastix	21	0	0	0	0	0	11.5
elastix	22	0	0	0	0	0	15.5
elastix	23	0.000588	0	0.000556	0	0.000278	34
elastix	24	0	0	0	0	0	16
elastix	25	0	0.000382	0.000304	9.7e-05	0.0002	33
elastix	26	0	0	0	0	0	18.5
elastix	27	0	0	0	0	0	17
elastix	28	0	0.003475	0	0.003754	0.001877	29
elastix	29	0	0	0	0	0	15.5
elastix	30	0	0	0	0	0	16.5
elastix	Avg	0.017231	0.01164	0.005494	0.023926	0.01471	23.8
elastix_smooth	01	0	0	0	0	0	13
elastix_smooth	02	0	0	0	0	0	16.5
elastix_smooth	03	0	0	0	0	0	17.5
elastix_smooth	04	0	0	0	0	0	16
elastix_smooth	05	0	0	0	0	0	16.5
elastix_smooth	06	0	0	0	0	0	18.5
elastix_smooth	07	0	0	0	0	0	12
elastix_smooth	08	0	0	0	0	0	15.5
elastix_smooth	09	0.009091	0	0.008778	0	0.004389	34
elastix_smooth	10	0	0	0	0	0	15.5
elastix_smooth	11	0	0	0	0	0	14.5
elastix_smooth	12	0	0	0	0	0	18.5
elastix_smooth	13	0.436205	0	0	0.46698	0.23349	40
elastix_smooth	14	0	0.001197	0	0.001202	0.000601	22
elastix_smooth	15	0	0	0	0	0	16
elastix_smooth	16	0	0	0	0	0	17.5
elastix_smooth	17	0	0	0	0	0	16.5
elastix_smooth	18	0	0	0	0	0	11
elastix_smooth	19	0.001024	0	0	0.000867	0.000433	36
elastix_smooth	20	0	0	0	0	0	12.5
elastix_smooth	21	0	0	0	0	0	11.5
elastix_smooth	22	0	0	0	0	0	15.5
elastix_smooth	23	0	0	0	0	0	16.5
elastix_smooth	24	0	0	0	0	0	16
elastix_smooth	25	0	0.001644	0.000801	0.000923	0.000862	34
elastix_smooth	26	0	0	0	0	0	18.5
elastix_smooth	27	0	0	0	0	0	17
elastix_smooth	28	0	0	0	0	0	13.5
elastix_smooth	29	0	0	0	0	0	15.5
elastix_smooth	30	0	0	0	0	0	16.5
elastix_smooth	Avg	0.014877	9.5e-05	0.000319	0.015666	0.007993	18.4667
hpc	01	0.692839	0.377646	0.066513	0.955403	0.510958	36
hpc	02	0	0	0	0	0	16.5
hpc	03	0	0	0	0	0	17.5
hpc	04	0	0	0	0	0	16
hpc	05	0	0	0	0	0	16.5
hpc	06	0	0	0	0	0	18.5
hpc	07	0.357778	0.374421	0.123485	0.607987	0.365736	37
hpc	08	0.038702	0.063995	0.021962	0.08196	0.051961	37
hpc	09	0	0	0	0	0	16
hpc	10	0.083915	0.064079	0.139661	0.003654	0.071657	37
hpc	11	0.514185	0.061914	0.005048	0.511523	0.258285	40
hpc	12	0	0	0	0	0	18.5
hpc	13	0	0	0	0	0	15.5
hpc	14	0.300788	0.325335	0.250855	0.375379	0.313117	37
hpc	15	0	0	0	0	0	16
hpc	16	0	0	0	0	0	17.5
hpc	17	0	0	0	0	0	16.5
hpc	18	0.302538	0.38229	0.041976	0.644052	0.343014	37
hpc	19	0	0	0	0	0	17
hpc	20	0.364034	0.245992	0.038916	0.559377	0.299147	39
hpc	21	0.27908	0.301051	0.042156	0.539297	0.290727	33
hpc	22	0.109097	0.067797	0.062576	0.111945	0.08726	39
hpc	23	0	0	0	0	0	16.5
hpc	24	0	0	0	0	0	16
hpc	25	0	0	0	0	0	15.5
hpc	26	0	0	0	0	0	18.5
hpc	27	0	0	0	0	0	17
hpc	28	0.123299	0.123134	0.054105	0.192316	0.12321	34
hpc	29	0	0	0	0	0	15.5
hpc	30	0	0	0	0	0	16.5
hpc	Avg	0.105542	0.079588	0.028242	0.152763	0.090502	24.1167
icg_lbi_graz_anisotropic_optical_flow	01	12.774	13.4718	14.8324	11.521	13.1767	44
icg_lbi_graz_anisotropic_optical_flow	02						44
icg_lbi_graz_anisotropic_optical_flow	03	0.12985	0.035521	0.025932	0.135785	0.080859	41
icg_lbi_graz_anisotropic_optical_flow	04	3.10842	2.93984	4.216	1.79219	3.0041	42
icg_lbi_graz_anisotropic_optical_flow	05	0	0.000595	0	0.000609	0.000304	33
icg_lbi_graz_anisotropic_optical_flow	06	0.022324	0.016958	0.019881	0.019447	0.019664	39
icg_lbi_graz_anisotropic_optical_flow	07	2.13542	6.1201	3.56121	4.52019	4.0407	42
icg_lbi_graz_anisotropic_optical_flow	08	1.07857	1.26355	0.775132	1.57596	1.17555	42
icg_lbi_graz_anisotropic_optical_flow	09	0.096852	0.031254	0.020698	0.105145	0.062922	41
icg_lbi_graz_anisotropic_optical_flow	10	6.11907	5.12411	6.9445	4.06401	5.50425	43
icg_lbi_graz_anisotropic_optical_flow	11	3.1321	1.64631	0.73432	3.84853	2.29142	42
icg_lbi_graz_anisotropic_optical_flow	12	0	0	0	0	0	18.5
icg_lbi_graz_anisotropic_optical_flow	13	0.274259	0.319884	0.093536	0.497389	0.295462	41
icg_lbi_graz_anisotropic_optical_flow	14	3.82473	11.0834	6.96653	7.97416	7.47034	42
icg_lbi_graz_anisotropic_optical_flow	15	0.053921	0.145225	7.4e-05	0.203926	0.102	39
icg_lbi_graz_anisotropic_optical_flow	16	6.55269	6.78692	7.37591	6.00177	6.68884	43
icg_lbi_graz_anisotropic_optical_flow	17	0.107977	0.260158	0.024401	0.359564	0.191983	41
icg_lbi_graz_anisotropic_optical_flow	18	4.97134	4.27863	4.10374	5.1358	4.61977	41
icg_lbi_graz_anisotropic_optical_flow	19	0.0193	0.000206	0.000335	0.016241	0.008288	39
icg_lbi_graz_anisotropic_optical_flow	20	9.90345	8.26007	12.66	5.34022	9.00009	44
icg_lbi_graz_anisotropic_optical_flow	21	6.30271	5.97552	4.11454	8.144	6.12927	41
icg_lbi_graz_anisotropic_optical_flow	22	0.295642	0.263942	0.060094	0.497669	0.278881	40
icg_lbi_graz_anisotropic_optical_flow	23	6.73578	6.84256	2.30304	11.2811	6.79204	44
icg_lbi_graz_anisotropic_optical_flow	24	0.016433	0.004065	0.01792	0.000394	0.009157	36
icg_lbi_graz_anisotropic_optical_flow	25	0	0.068679	6.1e-05	0.071975	0.036018	39
icg_lbi_graz_anisotropic_optical_flow	26	1.73012	2.25195	1.92753	2.10204	2.01478	43
icg_lbi_graz_anisotropic_optical_flow	27	0.414669	3.13183	0.060992	3.5797	1.82034	42
icg_lbi_graz_anisotropic_optical_flow	28	3.28222	4.28972	2.09301	5.56001	3.82651	42
icg_lbi_graz_anisotropic_optical_flow	29	0.017318	0.097221	0.126812	2.4e-05	0.063418	38
icg_lbi_graz_anisotropic_optical_flow	30	0.00796	1.21209	0.506563	0.796448	0.651506	41
icg_lbi_graz_anisotropic_optical_flow	Avg	2.52094	2.96283	2.53673	2.93605	2.73638	40.25
imi_lubeck_diffeomorph	01	0	0.00307	0	0.003544	0.001772	27
imi_lubeck_diffeomorph	02	0	0	0	0	0	16.5
imi_lubeck_diffeomorph	03	0	0	0	0	0	17.5
imi_lubeck_diffeomorph	04	0	0	0	0	0	16
imi_lubeck_diffeomorph	05	0	0	0	0	0	16.5
imi_lubeck_diffeomorph	06	0	0	0	0	0	18.5
imi_lubeck_diffeomorph	07	0	0	0	0	0	12
imi_lubeck_diffeomorph	08	0	0	0	0	0	15.5
imi_lubeck_diffeomorph	09	0	0	0	0	0	16
imi_lubeck_diffeomorph	10	0	0	0	0	0	15.5
imi_lubeck_diffeomorph	11	0	0	0	0	0	14.5
imi_lubeck_diffeomorph	12	0	0	0	0	0	18.5
imi_lubeck_diffeomorph	13	0.0001	0	0	0.000107	5.4e-05	31.5
imi_lubeck_diffeomorph	14	0	0	0	0	0	9.5
imi_lubeck_diffeomorph	15	0	0	0	0	0	16
imi_lubeck_diffeomorph	16	0	0	0	0	0	17.5
imi_lubeck_diffeomorph	17	0	0	0	0	0	16.5
imi_lubeck_diffeomorph	18	0	0	0	0	0	11
imi_lubeck_diffeomorph	19	0	0	0	0	0	17
imi_lubeck_diffeomorph	20	0	1.1e-05	0	1.2e-05	6.2386e-06	25
imi_lubeck_diffeomorph	21	0.001688	0	0	0.001587	0.000793	24
imi_lubeck_diffeomorph	22	0	0	0	0	0	15.5
imi_lubeck_diffeomorph	23	0	0	0	0	0	16.5
imi_lubeck_diffeomorph	24	0.000393	0.000155	0	0.000506	0.000253	32
imi_lubeck_diffeomorph	25	0	0	0	0	0	15.5
imi_lubeck_diffeomorph	26	0	0	0	0	0	18.5
imi_lubeck_diffeomorph	27	0	0	0	0	0	17
imi_lubeck_diffeomorph	28	0	0	0	0	0	13.5
imi_lubeck_diffeomorph	29	0	0	0	0	0	15.5
imi_lubeck_diffeomorph	30	0	0	0	0	0	16.5
imi_lubeck_diffeomorph	Avg	7.3e-05	0.000108	0	0.000192	9.6e-05	17.75
imi_lubeck_feature_based	01	0	0.022111	0	0.025518	0.012759	28
imi_lubeck_feature_based	02	0.026467	0	0.002157	0.023602	0.01288	39
imi_lubeck_feature_based	03	0	0	0	0	0	17.5
imi_lubeck_feature_based	04	0	0	0	0	0	16
imi_lubeck_feature_based	05	0	0	0	0	0	16.5
imi_lubeck_feature_based	06	0	0	0	0	0	18.5
imi_lubeck_feature_based	07	0.000299	0	0	0.000312	0.000156	25
imi_lubeck_feature_based	08	0	0	0	0	0	15.5
imi_lubeck_feature_based	09	0	0	0	0	0	16
imi_lubeck_feature_based	10	0	0	0	0	0	15.5
imi_lubeck_feature_based	11	0.004337	0	0	0.003766	0.001883	29
imi_lubeck_feature_based	12	0	0.013633	0	0.015038	0.007519	40
imi_lubeck_feature_based	13	0	0	0	0	0	15.5
imi_lubeck_feature_based	14	0	0.001871	0	0.001879	0.000939	24
imi_lubeck_feature_based	15	0	0	0	0	0	16
imi_lubeck_feature_based	16	0	0	0	0	0	17.5
imi_lubeck_feature_based	17	0	0	0	0	0	16.5
imi_lubeck_feature_based	18	0	0	0	0	0	11
imi_lubeck_feature_based	19	0	0	0	0	0	17
imi_lubeck_feature_based	20	0	0	0	0	0	12.5
imi_lubeck_feature_based	21	0	0	0	0	0	11.5
imi_lubeck_feature_based	22	0	0	0	0	0	15.5
imi_lubeck_feature_based	23	0	0	0	0	0	16.5
imi_lubeck_feature_based	24	0	0	0	0	0	16
imi_lubeck_feature_based	25	1.3e-05	0.005418	0.003473	0.002222	0.002848	37
imi_lubeck_feature_based	26	0	0	0	0	0	18.5
imi_lubeck_feature_based	27	0	0	0	0	0	17
imi_lubeck_feature_based	28	0	0	0	0	0	13.5
imi_lubeck_feature_based	29	1.4e-05	0	0	1.2e-05	5.9514e-06	31
imi_lubeck_feature_based	30	0	0	0	0	0	16.5
imi_lubeck_feature_based	Avg	0.001038	0.001434	0.000188	0.002412	0.0013	19.9833
imperial_lbreg	01	0	0	0	0	0	13
imperial_lbreg	02	0	0	0	0	0	16.5
imperial_lbreg	03	0	0	0	0	0	17.5
imperial_lbreg	04	0	0	0	0	0	16
imperial_lbreg	05	0	0	0	0	0	16.5
imperial_lbreg	06	0	0	0	0	0	18.5
imperial_lbreg	07	0	0.009599	0	0.009179	0.00459	29
imperial_lbreg	08	0	0	0	0	0	15.5
imperial_lbreg	09	0	0	0	0	0	16
imperial_lbreg	10	0	0	0	0	0	15.5
imperial_lbreg	11	0	0	0	0	0	14.5
imperial_lbreg	12	0	0	0	0	0	18.5
imperial_lbreg	13	0	0	0	0	0	15.5
imperial_lbreg	14	0	0.018671	0.000957	0.017797	0.009377	26
imperial_lbreg	15	0	0	0	0	0	16
imperial_lbreg	16	0	0	0	0	0	17.5
imperial_lbreg	17	0	0	0	0	0	16.5
imperial_lbreg	18	0.024783	0	9.5e-05	0.024315	0.012205	27
imperial_lbreg	19	0	0	0	0	0	17
imperial_lbreg	20	0.003574	0.071817	0	0.082175	0.041087	30
imperial_lbreg	21	0.026099	0.007601	0.009343	0.023244	0.016293	28
imperial_lbreg	22	0	0	0	0	0	15.5
imperial_lbreg	23	0	0	0	0	0	16.5
imperial_lbreg	24	0	0	0	0	0	16
imperial_lbreg	25	0	0	0	0	0	15.5
imperial_lbreg	26	0	0	0	0	0	18.5
imperial_lbreg	27	0	0	0	0	0	17
imperial_lbreg	28	0	0.000938	0.001013	0	0.000507	27
imperial_lbreg	29	0	0	0	0	0	15.5
imperial_lbreg	30	0	0	0	0	0	16.5
imperial_lbreg	Avg	0.001815	0.003621	0.00038	0.005224	0.002802	18.6167
iowa_sstvd_ssvmd_laplacian	01	0	0	0	0	0	13
iowa_sstvd_ssvmd_laplacian	02	0	0	0	0	0	16.5
iowa_sstvd_ssvmd_laplacian	03	0.004841	4e-05	0.004695	0	0.002348	36
iowa_sstvd_ssvmd_laplacian	04	0	0	0	0	0	16
iowa_sstvd_ssvmd_laplacian	05	0	0	0	0	0	16.5
iowa_sstvd_ssvmd_laplacian	06	0	0	0	0	0	18.5
iowa_sstvd_ssvmd_laplacian	07	0	0	0	0	0	12
iowa_sstvd_ssvmd_laplacian	08	0	0	0	0	0	15.5
iowa_sstvd_ssvmd_laplacian	09	0	0	0	0	0	16
iowa_sstvd_ssvmd_laplacian	10	0	0	0	0	0	15.5
iowa_sstvd_ssvmd_laplacian	11	0	0	0	0	0	14.5
iowa_sstvd_ssvmd_laplacian	12	0	0	0	0	0	18.5
iowa_sstvd_ssvmd_laplacian	13	0	0	0	0	0	15.5
iowa_sstvd_ssvmd_laplacian	14	0	0	0	0	0	9.5
iowa_sstvd_ssvmd_laplacian	15	0	0	0	0	0	16
iowa_sstvd_ssvmd_laplacian	16	0	0	0	0	0	17.5
iowa_sstvd_ssvmd_laplacian	17	0	0	0	0	0	16.5
iowa_sstvd_ssvmd_laplacian	18	0	0	0	0	0	11
iowa_sstvd_ssvmd_laplacian	19	0	0	0	0	0	17
iowa_sstvd_ssvmd_laplacian	20	0	0	0	0	0	12.5
iowa_sstvd_ssvmd_laplacian	21	0	0	0	0	0	11.5
iowa_sstvd_ssvmd_laplacian	22	0	0	0	0	0	15.5
iowa_sstvd_ssvmd_laplacian	23	0	0	0	0	0	16.5
iowa_sstvd_ssvmd_laplacian	24	0	0	0	0	0	16
iowa_sstvd_ssvmd_laplacian	25	0	0	0	0	0	15.5
iowa_sstvd_ssvmd_laplacian	26	0	0	0	0	0	18.5
iowa_sstvd_ssvmd_laplacian	27	0	0	0	0	0	17
iowa_sstvd_ssvmd_laplacian	28	0	0	0	0	0	13.5
iowa_sstvd_ssvmd_laplacian	29	0	0	0	0	0	15.5
iowa_sstvd_ssvmd_laplacian	30	0	0	0	0	0	16.5
iowa_sstvd_ssvmd_laplacian	Avg	0.000161	1.3304e-06	0.000157	0	7.8e-05	16
isi_umcu	01	0	0	0	0	0	13
isi_umcu	02	0	0	0	0	0	16.5
isi_umcu	03	0	0	0	0	0	17.5
isi_umcu	04	0.029677	0	0.0032	0.019425	0.011312	35
isi_umcu	05	0	0.000906	0	0.000927	0.000464	34
isi_umcu	06	0	0	0	0	0	18.5
isi_umcu	07	0	0	0	0	0	12
isi_umcu	08	0	0	0	0	0	15.5
isi_umcu	09	0	0	0	0	0	16
isi_umcu	10	0.03915	0	0.004625	0.025291	0.014958	33
isi_umcu	11	0	0	0	0	0	14.5
isi_umcu	12	0	0	0	0	0	18.5
isi_umcu	13	0	0	0	0	0	15.5
isi_umcu	14	0	0.000105	0.000105	0	5.3e-05	19
isi_umcu	15						44
isi_umcu	16	0	0	0	0	0	17.5
isi_umcu	17	0	0	0	0	0	16.5
isi_umcu	18	0	0	0	0	0	11
isi_umcu	19	0	0	0	0	0	17
isi_umcu	20	0	0	0	0	0	12.5
isi_umcu	21	0	0	0	0	0	11.5
isi_umcu	22	0	0	0	0	0	15.5
isi_umcu	23	0	0	0	0	0	16.5
isi_umcu	24	0	0	0	0	0	16
isi_umcu	25	0	0	0	0	0	15.5
isi_umcu	26	0	0	0	0	0	18.5
isi_umcu	27	0	0	0	0	0	17
isi_umcu	28	0	0	0	0	0	13.5
isi_umcu	29	0	0	0	0	0	15.5
isi_umcu	30	0	0	0	0	0	16.5
isi_umcu	Avg	0.002373	3.5e-05	0.000273	0.001574	0.000924	18.4333
kcl_lreg	01	0	0	0	0	0	13
kcl_lreg	02	0	0	0	0	0	16.5
kcl_lreg	03	0	0	0	0	0	17.5
kcl_lreg	04	0	0	0	0	0	16
kcl_lreg	05	0	0	0	0	0	16.5
kcl_lreg	06	0	0	0	0	0	18.5
kcl_lreg	07	0	0	0	0	0	12
kcl_lreg	08	0	0	0	0	0	15.5
kcl_lreg	09	0	0	0	0	0	16
kcl_lreg	10	0	0	0	0	0	15.5
kcl_lreg	11	0	0	0	0	0	14.5
kcl_lreg	12	0	0	0	0	0	18.5
kcl_lreg	13	0	0	0	0	0	15.5
kcl_lreg	14	0	0	0	0	0	9.5
kcl_lreg	15	0	0	0	0	0	16
kcl_lreg	16	0	0	0	0	0	17.5
kcl_lreg	17	0	0	0	0	0	16.5
kcl_lreg	18	0	0	0	0	0	11
kcl_lreg	19	0	0	0	0	0	17
kcl_lreg	20	0	0	0	0	0	12.5
kcl_lreg	21	0	0	0	0	0	11.5
kcl_lreg	22	0	0	0	0	0	15.5
kcl_lreg	23	0	0	0	0	0	16.5
kcl_lreg	24	0	0	0	0	0	16
kcl_lreg	25	0	0	0	0	0	15.5
kcl_lreg	26	0	0	0	0	0	18.5
kcl_lreg	27	0	0	0	0	0	17
kcl_lreg	28	0	0	0	0	0	13.5
kcl_lreg	29	0	0	0	0	0	15.5
kcl_lreg	30	0	0	0	0	0	16.5
kcl_lreg	Avg	0	0	0	0	0	15.3833
lubeck_disco	01	0	0	0	0	0	13
lubeck_disco	02	0	0	0	0	0	16.5
lubeck_disco	03	0	0	0	0	0	17.5
lubeck_disco	04	0	0	0	0	0	16
lubeck_disco	05	0	0	0	0	0	16.5
lubeck_disco	06	0	0	0	0	0	18.5
lubeck_disco	07	0	0	0	0	0	12
lubeck_disco	08	0	0	0	0	0	15.5
lubeck_disco	09	0	0	0	0	0	16
lubeck_disco	10	0	0	0	0	0	15.5
lubeck_disco	11	0	0	0	0	0	14.5
lubeck_disco	12	0	0	0	0	0	18.5
lubeck_disco	13	0	0	0	0	0	15.5
lubeck_disco	14	0	0	0	0	0	9.5
lubeck_disco	15	0	0	0	0	0	16
lubeck_disco	16	0	0	0	0	0	17.5
lubeck_disco	17	0	0	0	0	0	16.5
lubeck_disco	18	0	0	0	0	0	11
lubeck_disco	19	0	0	0	0	0	17
lubeck_disco	20	0	0	0	0	0	12.5
lubeck_disco	21	0	0	0	0	0	11.5
lubeck_disco	22	0	0	0	0	0	15.5
lubeck_disco	23	0	0	0	0	0	16.5
lubeck_disco	24	0	0	0	0	0	16
lubeck_disco	25	0	0	0	0	0	15.5
lubeck_disco	26	0	0	0	0	0	18.5
lubeck_disco	27	0	0	0	0	0	17
lubeck_disco	28	0	0	0	0	0	13.5
lubeck_disco	29	0	0	0	0	0	15.5
lubeck_disco	30	0	0	0	0	0	16.5
lubeck_disco	Avg	0	0	0	0	0	15.3833
lyon_ffd	01	0	0	0	0	0	13
lyon_ffd	02	0	0	0	0	0	16.5
lyon_ffd	03	0	0	0	0	0	17.5
lyon_ffd	04	0	0	0	0	0	16
lyon_ffd	05	0	0	0	0	0	16.5
lyon_ffd	06	0	0	0	0	0	18.5
lyon_ffd	07	6.2e-05	9.5e-05	0	0.000156	7.8e-05	24
lyon_ffd	08	0	0	0	0	0	15.5
lyon_ffd	09	0	0	0	0	0	16
lyon_ffd	10	0	0	0	0	0	15.5
lyon_ffd	11	0	0	0	0	0	14.5
lyon_ffd	12	0	0	0	0	0	18.5
lyon_ffd	13	0	0	0	0	0	15.5
lyon_ffd	14	0.001852	0	0	0.001844	0.000922	23
lyon_ffd	15	0	0	0	0	0	16
lyon_ffd	16	0	0	0	0	0	17.5
lyon_ffd	17	0	0	0	0	0	16.5
lyon_ffd	18	0.000442	0	0	0.000435	0.000218	24
lyon_ffd	19	0	0	0	0	0	17
lyon_ffd	20	0	0	0	0	0	12.5
lyon_ffd	21	1.26753	1.32173	0	2.59253	1.29626	36
lyon_ffd	22	0	0	0	0	0	15.5
lyon_ffd	23	0	0	0	0	0	16.5
lyon_ffd	24	0	0	0	0	0	16
lyon_ffd	25	0	0	0	0	0	15.5
lyon_ffd	26	0	0	0	0	0	18.5
lyon_ffd	27	0	0	0	0	0	17
lyon_ffd	28	0	0.006642	0.007176	0	0.003588	30
lyon_ffd	29	0	0	0	0	0	15.5
lyon_ffd	30	0	0	0	0	0	16.5
lyon_ffd	Avg	0.04233	0.044282	0.000239	0.086499	0.043369	18.0333
metareg_antnifelx	01	0	0	0	0	0	13
metareg_antnifelx	02	0	0	0	0	0	16.5
metareg_antnifelx	03	0	0	0	0	0	17.5
metareg_antnifelx	04	0	0	0	0	0	16
metareg_antnifelx	05	0	0	0	0	0	16.5
metareg_antnifelx	06	0	0	0	0	0	18.5
metareg_antnifelx	07	0	0	0	0	0	12
metareg_antnifelx	08	0	0	0	0	0	15.5
metareg_antnifelx	09	0	0	0	0	0	16
metareg_antnifelx	10	0	0	0	0	0	15.5
metareg_antnifelx	11	0	0	0	0	0	14.5
metareg_antnifelx	12	0	0	0	0	0	18.5
metareg_antnifelx	13	0	0	0	0	0	15.5
metareg_antnifelx	14	0	0	0	0	0	9.5
metareg_antnifelx	15	0	0	0	0	0	16
metareg_antnifelx	16	0	0	0	0	0	17.5
metareg_antnifelx	17	0	0	0	0	0	16.5
metareg_antnifelx	18	0	0	0	0	0	11
metareg_antnifelx	19	0	0	0	0	0	17
metareg_antnifelx	20	0	0	0	0	0	12.5
metareg_antnifelx	21	0	0	0	0	0	11.5
metareg_antnifelx	22	0	0	0	0	0	15.5
metareg_antnifelx	23	0	0	0	0	0	16.5
metareg_antnifelx	24	0	0	0	0	0	16
metareg_antnifelx	25	0	0	0	0	0	15.5
metareg_antnifelx	26	0	0	0	0	0	18.5
metareg_antnifelx	27	0	0	0	0	0	17
metareg_antnifelx	28	0	0	0	0	0	13.5
metareg_antnifelx	29	0	0	0	0	0	15.5
metareg_antnifelx	30	0	0	0	0	0	16.5
metareg_antnifelx	Avg	0	0	0	0	0	15.3833
mevis_virnet	01	0.015095	0.019675	0	0.035477	0.017738	30
mevis_virnet	02	0	0	0	0	0	16.5
mevis_virnet	03	0	0	0	0	0	17.5
mevis_virnet	04	0.132335	0	0.100885	0	0.050443	38
mevis_virnet	05	0	0	0	0	0	16.5
mevis_virnet	06	0	0	0	0	0	18.5
mevis_virnet	07	0	0.005432	0	0.005195	0.002598	27
mevis_virnet	08	0	0	0	0	0	15.5
mevis_virnet	09	0	0	0	0	0	16
mevis_virnet	10	0.326035	0.13915	0.40059	0.020515	0.210553	38
mevis_virnet	11	0	0	0	0	0	14.5
mevis_virnet	12	0	0	0	0	0	18.5
mevis_virnet	13	0	0	0	0	0	15.5
mevis_virnet	14	0	0.139106	0.068027	0.071703	0.069865	33
mevis_virnet	15	0	0	0	0	0	16
mevis_virnet	16	0	0	0	0	0	17.5
mevis_virnet	17	0	0	0	0	0	16.5
mevis_virnet	18	0.02948	0.045348	0.010599	0.064468	0.037534	30
mevis_virnet	19	0	0	0	0	0	17
mevis_virnet	20	0.140039	0.025002	0.079105	0.074501	0.076803	32
mevis_virnet	21	0	0.021948	0	0.023269	0.011635	26
mevis_virnet	22	0	0	0	0	0	15.5
mevis_virnet	23	0	0	0	0	0	16.5
mevis_virnet	24	0	0.016953	0.019946	0	0.009973	37
mevis_virnet	25	0	0	0	0	0	15.5
mevis_virnet	26	0	0	0	0	0	18.5
mevis_virnet	27	0	0	0	0	0	17
mevis_virnet	28	0	0.22742	0	0.245723	0.122861	33
mevis_virnet	29	0.000197	0.102822	0.118647	0.000167	0.059407	37
mevis_virnet	30	0	0	0	0	0	16.5
mevis_virnet	Avg	0.021439	0.024762	0.026593	0.018034	0.022314	22.55
mgh	01	0	0	0	0	0	13
mgh	02	0	0	0	0	0	16.5
mgh	03	0	0	0	0	0	17.5
mgh	04	0	0	0	0	0	16
mgh	05	0	0	0	0	0	16.5
mgh	06	0	0	0	0	0	18.5
mgh	07	0	0	0	0	0	12
mgh	08	0	0	0	0	0	15.5
mgh	09	0	0	0	0	0	16
mgh	10	0	0	0	0	0	15.5
mgh	11	0	0	0	0	0	14.5
mgh	12	0	0	0	0	0	18.5
mgh	13	0	0	0	0	0	15.5
mgh	14	0	0	0	0	0	9.5
mgh	15	0	0	0	0	0	16
mgh	16	0	0	0	0	0	17.5
mgh	17	0	0	0	0	0	16.5
mgh	18	0	0	0	0	0	11
mgh	19	0	0	0	0	0	17
mgh	20	0	0	0	0	0	12.5
mgh	21	23.2802	10.088	32.2962	0.277946	16.2871	43
mgh	22	0	0	0	0	0	15.5
mgh	23	0	0	0	0	0	16.5
mgh	24	0	0	0	0	0	16
mgh	25	0	0	0	0	0	15.5
mgh	26	0	0	0	0	0	18.5
mgh	27	0	0	0	0	0	17
mgh	28	0	0	0	0	0	13.5
mgh	29	0	0	0	0	0	15.5
mgh	30	0	0	0	0	0	16.5
mgh	Avg	0.776007	0.336267	1.07654	0.009265	0.542903	16.4333
mic_fraunhofermevis_lubeck	01	0	0	0	0	0	13
mic_fraunhofermevis_lubeck	02	0	0	0	0	0	16.5
mic_fraunhofermevis_lubeck	03	0	0	0	0	0	17.5
mic_fraunhofermevis_lubeck	04	0	0	0	0	0	16
mic_fraunhofermevis_lubeck	05	0	0	0	0	0	16.5
mic_fraunhofermevis_lubeck	06	0	0	0	0	0	18.5
mic_fraunhofermevis_lubeck	07	0	0	0	0	0	12
mic_fraunhofermevis_lubeck	08	0	0	0	0	0	15.5
mic_fraunhofermevis_lubeck	09	0	0	0	0	0	16
mic_fraunhofermevis_lubeck	10	0	0	0	0	0	15.5
mic_fraunhofermevis_lubeck	11	0	0	0	0	0	14.5
mic_fraunhofermevis_lubeck	12	0	0	0	0	0	18.5
mic_fraunhofermevis_lubeck	13	0	0	0	0	0	15.5
mic_fraunhofermevis_lubeck	14	0	0	0	0	0	9.5
mic_fraunhofermevis_lubeck	15	0	0	0	0	0	16
mic_fraunhofermevis_lubeck	16	0	0	0	0	0	17.5
mic_fraunhofermevis_lubeck	17	0	0	0	0	0	16.5
mic_fraunhofermevis_lubeck	18	0	0	0	0	0	11
mic_fraunhofermevis_lubeck	19	0	0	0	0	0	17
mic_fraunhofermevis_lubeck	20	0	0	0	0	0	12.5
mic_fraunhofermevis_lubeck	21	0	0	0	0	0	11.5
mic_fraunhofermevis_lubeck	22	0	0	0	0	0	15.5
mic_fraunhofermevis_lubeck	23	0	0	0	0	0	16.5
mic_fraunhofermevis_lubeck	24	0	0	0	0	0	16
mic_fraunhofermevis_lubeck	25	0	0	0	0	0	15.5
mic_fraunhofermevis_lubeck	26	0	0	0	0	0	18.5
mic_fraunhofermevis_lubeck	27	0	0	0	0	0	17
mic_fraunhofermevis_lubeck	28	0	0	0	0	0	13.5
mic_fraunhofermevis_lubeck	29	0	0	0	0	0	15.5
mic_fraunhofermevis_lubeck	30	0	0	0	0	0	16.5
mic_fraunhofermevis_lubeck	Avg	0	0	0	0	0	15.3833
mrf_correspondence_fields	01	0.103981	0.308438	0.033766	0.410159	0.221963	35
mrf_correspondence_fields	02	0.000314	0	0	0.000306	0.000153	34
mrf_correspondence_fields	03	0	0	0	0	0	17.5
mrf_correspondence_fields	04	9.9e-05	2.5e-05	3e-05	7.6e-05	5.3e-05	32
mrf_correspondence_fields	05	0	0	0	0	0	16.5
mrf_correspondence_fields	06	0	0	0	0	0	18.5
mrf_correspondence_fields	07	0.046308	0.004234	0	0.052381	0.02619	31
mrf_correspondence_fields	08	0.044255	0.009615	0.011645	0.040545	0.026095	35
mrf_correspondence_fields	09	0.012266	0	0	0.011843	0.005922	36
mrf_correspondence_fields	10	0	0.006343	0.004018	0.003821	0.003919	32
mrf_correspondence_fields	11	0.012463	0.024126	0	0.038124	0.019062	33
mrf_correspondence_fields	12	0	0	0	0	0	18.5
mrf_correspondence_fields	13	0	0.001676	0	0.001558	0.000779	33
mrf_correspondence_fields	14	0.10097	0.013338	0.011694	0.102221	0.056957	32
mrf_correspondence_fields	15	0	0.163023	0.167959	0.003729	0.085844	38
mrf_correspondence_fields	16	0	0.031939	0	0.037131	0.018565	35
mrf_correspondence_fields	17	0.00032	0	0	0.000287	0.000144	33
mrf_correspondence_fields	18	0.109701	0.50379	0.005783	0.613641	0.309712	36
mrf_correspondence_fields	19	0	0	0	0	0	17
mrf_correspondence_fields	20	0.115475	0.122264	0	0.238414	0.119207	34
mrf_correspondence_fields	21	0.344569	0.004941	0.005163	0.323905	0.164534	31
mrf_correspondence_fields	22	0.010167	0.126011	0.130924	0.011909	0.071417	37
mrf_correspondence_fields	23	0	0.000791	0.000834	0	0.000417	35
mrf_correspondence_fields	24	0	0	0	0	0	16
mrf_correspondence_fields	25	0	0	0	0	0	15.5
mrf_correspondence_fields	26	0	0	0	0	0	18.5
mrf_correspondence_fields	27	0	0	0	0	0	17
mrf_correspondence_fields	28	0.079978	0.269208	0.046713	0.317702	0.182207	35
mrf_correspondence_fields	29	0	0	0	0	0	15.5
mrf_correspondence_fields	30	0	1.7e-05	1.9e-05	0	9.3115e-06	33
mrf_correspondence_fields	Avg	0.032696	0.052993	0.013952	0.073592	0.043772	28.35
nifty_reggers	01	0	0	0	0	0	13
nifty_reggers	02	0	0	0	0	0	16.5
nifty_reggers	03	0	0	0	0	0	17.5
nifty_reggers	04	0	0	0	0	0	16
nifty_reggers	05	0	0	0	0	0	16.5
nifty_reggers	06	0	0	0	0	0	18.5
nifty_reggers	07	0	0	0	0	0	12
nifty_reggers	08	0	0	0	0	0	15.5
nifty_reggers	09	0	0	0	0	0	16
nifty_reggers	10	0	0	0	0	0	15.5
nifty_reggers	11	0	0	0	0	0	14.5
nifty_reggers	12	0	0	0	0	0	18.5
nifty_reggers	13	0	0	0	0	0	15.5
nifty_reggers	14	0	0	0	0	0	9.5
nifty_reggers	15	0	0	0	0	0	16
nifty_reggers	16	0	0	0	0	0	17.5
nifty_reggers	17	0	0	0	0	0	16.5
nifty_reggers	18	0	0	0	0	0	11
nifty_reggers	19	0	0	0	0	0	17
nifty_reggers	20	0	0	0	0	0	12.5
nifty_reggers	21	0	0	0	0	0	11.5
nifty_reggers	22	0	0	0	0	0	15.5
nifty_reggers	23	0	0	0	0	0	16.5
nifty_reggers	24	0	0	0	0	0	16
nifty_reggers	25	0	0	0	0	0	15.5
nifty_reggers	26	0	0	0	0	0	18.5
nifty_reggers	27	0	0	0	0	0	17
nifty_reggers	28	0	0	0	0	0	13.5
nifty_reggers	29	0	0	0	0	0	15.5
nifty_reggers	30	0	0	0	0	0	16.5
nifty_reggers	Avg	0	0	0	0	0	15.3833
nparbr	01	0.110722	0.185568	0.000346	0.307477	0.153912	32
nparbr	02	0	0.001019	0	0.001046	0.000523	35
nparbr	03	0.063173	0.019327	0.009235	0.071567	0.040401	40
nparbr	04	0.189382	0.204036	0.29559	0.10131	0.19845	39
nparbr	05	0	0.022442	0	0.022965	0.011482	39
nparbr	06	0.043328	0.151874	0.036417	0.157869	0.097143	41
nparbr	07	0.109221	0.07709	0.002734	0.184981	0.093857	33
nparbr	08	0.071261	0.060222	0.00031	0.130638	0.065474	39
nparbr	09	0.01712	0.002121	0.001665	0.017059	0.009362	38
nparbr	10	1.45151	0.87983	1.54803	0.648466	1.09825	40
nparbr	11	0.082586	0.115432	0.001678	0.200663	0.101171	38
nparbr	12	0.008893	0.000941	0.000402	0.008612	0.004507	39
nparbr	13	0.005721	0.001503	0	0.007522	0.003761	35
nparbr	14	0.101826	0.130776	0.082953	0.149778	0.116366	34
nparbr	15	0.018734	0.024169	0	0.043192	0.021596	36
nparbr	16	0.035687	0.081639	0.012135	0.11266	0.062397	38
nparbr	17	0.027315	0.008191	0	0.033516	0.016758	37
nparbr	18	0.082832	0.088659	0.001293	0.170286	0.085789	31
nparbr	19	0.000512	0	0	0.000433	0.000217	34
nparbr	20	0.155652	0.203876	0.034662	0.32966	0.182161	36
nparbr	21	0.183338	0.146796	5e-05	0.327884	0.163967	30
nparbr	22	0.077427	0.073276	0.02525	0.125214	0.075232	38
nparbr	23	0.08387	0.019391	0.039614	0.060186	0.0499	39
nparbr	24	0.353557	0.75993	0.387139	0.798092	0.592615	40
nparbr	25	0	1.2e-05	0	1.2e-05	6.0718e-06	31
nparbr	26	0.01788	0.017693	0.003871	0.031685	0.017778	40
nparbr	27	0.058838	0.128883	0.002061	0.188088	0.095075	38
nparbr	28	0.107293	0.090556	0	0.196502	0.098251	32
nparbr	29	0.145209	0.419365	0.190825	0.415943	0.303384	40
nparbr	30	0.015761	0.004913	0.005941	0.013986	0.009963	36
nparbr	Avg	0.120622	0.130651	0.089407	0.16191	0.125658	36.6
ours	01	0	0	0	0	0	13.5
ours	02	0	0	0	0	0	17
ours	03	0	0	0	0	0	18
ours	04	0	0	0	0	0	16.5
ours	05	0	0	0	0	0	17
ours	06	0	0	0	0	0	19
ours	07	0	0	0	0	0	12.5
ours	08	0	0	0	0	0	16
ours	09	0	0	0	0	0	16.5
ours	10	0	0	0	0	0	16
ours	11	0	0	0	0	0	15
ours	12	0	0	0	0	0	19
ours	13	0	0	0	0	0	16
ours	14	0	0	0	0	0	10
ours	15	0	0	0	0	0	16.5
ours	16	0	0	0	0	0	18
ours	17	0	0	0	0	0	17
ours	18	0	0	0	0	0	11.5
ours	19	0	0	0	0	0	17.5
ours	20	0	0	0	0	0	13
ours	21	0	0	0	0	0	12
ours	22	0	0	0	0	0	16
ours	23	0	0	0	0	0	17
ours	24	0	0	0	0	0	16.5
ours	25	0	0	0	0	0	16
ours	26	0	0	0	0	0	19
ours	27	0	0	0	0	0	17.5
ours	28	0	0	0	0	0	14
ours	29	0	0	0	0	0	16
ours	30	0	0	0	0	0	17
ours	Avg	0	0	0	0	0	15.8833
oxford_elastic	01	0.898153	0.864523	1.34509	0.4124	0.878747	38.5
oxford_elastic	02	0.00558	0.002593	0.00331	0.004783	0.004046	36
oxford_elastic	03	0.01944	3e-05	0	0.018718	0.009359	37
oxford_elastic	04	0.064288	0.017999	0.068799	0.002487	0.035643	37
oxford_elastic	05	0.003694	0.021394	0.008288	0.017213	0.01275	40
oxford_elastic	06	0	0	0	0	0	18.5
oxford_elastic	07	0.302176	0.689342	0.917806	0.056795	0.487301	38
oxford_elastic	08	0.018723	0.014514	0.007631	0.025401	0.016516	34
oxford_elastic	09	0.003392	0.015265	0.003793	0.015273	0.009533	39
oxford_elastic	10	0.064846	0.029212	0.082681	0.002972	0.042826	36
oxford_elastic	11	0.091214	0.03898	0.064831	0.058488	0.061659	34
oxford_elastic	12	0.005249	0.002913	0.004596	0.003324	0.00396	38
oxford_elastic	13	0	0	0	0	0	15.5
oxford_elastic	14	0.263802	0.124409	0.263518	0.124068	0.193793	36
oxford_elastic	15	0.012204	0.019464	0.008268	0.023786	0.016027	34
oxford_elastic	16	0	0	0	0	0	17.5
oxford_elastic	17	0	0	0	0	0	16.5
oxford_elastic	18	0.322486	0.188993	0.440811	0.068659	0.254735	35
oxford_elastic	19	0.022222	0.002048	0.005842	0.015332	0.010587	40
oxford_elastic	20	0.223926	0.157957	0.198811	0.176515	0.187663	37
oxford_elastic	21	1.67735	0.917689	1.61507	0.934244	1.27466	35
oxford_elastic	22	0.009363	0.017035	0.012418	0.014421	0.013419	35
oxford_elastic	23	0	0	0	0	0	16.5
oxford_elastic	24	0.038912	0.001829	0.034152	4.2e-05	0.017097	38
oxford_elastic	25	0.005082	0.008822	0.008573	0.005513	0.007043	38
oxford_elastic	26	0.000451	0	0	0.00041	0.000205	37
oxford_elastic	27	0.023442	0.005848	0.014896	0.013784	0.01434	37
oxford_elastic	28	0.575524	0.136741	0.218645	0.458305	0.338475	37
oxford_elastic	29	0.02808	0.004126	0.028519	0	0.014259	36
oxford_elastic	30	0.020301	0.027441	0.017915	0.030318	0.024117	37
oxford_elastic	Avg	0.156663	0.110305	0.179142	0.082775	0.130959	33.4667
oxford_elastic_constraints	01	0.898153	0.864523	1.34509	0.4124	0.878747	38.5
oxford_elastic_constraints	02	2.2e-05	0.000166	4.3e-05	0.000149	9.6e-05	33
oxford_elastic_constraints	03	0.000528	0	0	0.000508	0.000254	35
oxford_elastic_constraints	04	0.00911	0.001593	0.008916	0	0.004458	33
oxford_elastic_constraints	05	0	0.001104	0.000536	0.000594	0.000565	35
oxford_elastic_constraints	06	0	0	0	0	0	18.5
oxford_elastic_constraints	07	0.148007	0.232958	0.365013	0.012239	0.188626	35
oxford_elastic_constraints	08	0.008966	0.000507	0.004398	0.004664	0.004531	33
oxford_elastic_constraints	09	3.4e-05	0.003123	3.3e-05	0.003231	0.001632	32
oxford_elastic_constraints	10	0.032244	0.007104	0.029567	0.003851	0.016709	34
oxford_elastic_constraints	11	0.036583	0.004005	0.016716	0.019584	0.01815	32
oxford_elastic_constraints	12	0.041156	0.00356	0.000636	0.040206	0.020421	41
oxford_elastic_constraints	13	0.0001	0	0	0.000107	5.4e-05	31.5
oxford_elastic_constraints	14	0.072882	0.035076	0.055551	0.052237	0.053894	31
oxford_elastic_constraints	15	0.0629	0.025055	0.015027	0.070915	0.042971	37
oxford_elastic_constraints	16	0.040012	0.028511	0.009781	0.056873	0.033327	37
oxford_elastic_constraints	17	0	0.00052	0.000215	0.000359	0.000287	34
oxford_elastic_constraints	18	0.301653	0.170254	0.209064	0.260864	0.234964	34
oxford_elastic_constraints	19	0.001535	6.1e-05	0.000154	0.001216	0.000685	37
oxford_elastic_constraints	20	0.098171	0.047167	0.022372	0.117897	0.070134	31
oxford_elastic_constraints	21	6.99812	1.53951	5.14569	3.06338	4.10453	39
oxford_elastic_constraints	22	0.017382	0.024046	0.011317	0.030494	0.020905	36
oxford_elastic_constraints	23	0	0.000923	0.000556	0.000417	0.000486	36
oxford_elastic_constraints	24	8.5e-05	0.00171	0.002082	0	0.001041	34
oxford_elastic_constraints	25	0.002924	0.001331	0.000206	0.003971	0.002089	36
oxford_elastic_constraints	26	0.002848	0	0	0.002589	0.001295	38
oxford_elastic_constraints	27	0.011753	0.004566	0.003622	0.012447	0.008035	36
oxford_elastic_constraints	28	0.922081	0.237582	0.28589	0.818683	0.552287	38
oxford_elastic_constraints	29	0.004375	0.002692	0.006237	0.000571	0.003404	35
oxford_elastic_constraints	30	0.024181	0.106069	0.028568	0.107324	0.067946	38
oxford_elastic_constraints	Avg	0.324527	0.111457	0.252243	0.169926	0.211084	34.6167
oxford_flow_discontinuity_preserving	01	1.18535	1.06887	1.46916	0.767104	1.11813	40
oxford_flow_discontinuity_preserving	02	0.008805	0.003043	0	0.011694	0.005847	37
oxford_flow_discontinuity_preserving	03	0.029349	0.007623	0.004654	0.031477	0.018065	38
oxford_flow_discontinuity_preserving	04	0.020945	0.009397	0.013268	0.01433	0.013799	36
oxford_flow_discontinuity_preserving	05	0	0.103487	5.8e-05	0.105841	0.052949	41
oxford_flow_discontinuity_preserving	06	0	0.000187	6.2e-05	0.000124	9.3e-05	38
oxford_flow_discontinuity_preserving	07	0.147745	0.919523	0.374271	0.659274	0.516772	39
oxford_flow_discontinuity_preserving	08	0.0573	0.055759	0.026981	0.086004	0.056493	38
oxford_flow_discontinuity_preserving	09	0.027982	0.001364	0.003452	0.024977	0.014214	40
oxford_flow_discontinuity_preserving	10	0.261051	0.393466	0.445501	0.240248	0.342875	39
oxford_flow_discontinuity_preserving	11	0.41938	0.126211	0.056928	0.450075	0.253502	39
oxford_flow_discontinuity_preserving	12	1.2e-05	0	1.1e-05	0	5.578e-06	37
oxford_flow_discontinuity_preserving	13	0.058867	0.10526	0.005211	0.155642	0.080427	36
oxford_flow_discontinuity_preserving	14	0.211541	2.36745	1.33015	1.25851	1.29433	39
oxford_flow_discontinuity_preserving	15	0.024072	0.015247	0	0.03885	0.019425	35
oxford_flow_discontinuity_preserving	16	0.022926	0.141466	0.041477	0.142183	0.09183	39
oxford_flow_discontinuity_preserving	17	0.05511	0.275304	0.000646	0.352674	0.17666	40
oxford_flow_discontinuity_preserving	18	0.241961	0.507034	0.215092	0.537894	0.376493	38
oxford_flow_discontinuity_preserving	19	0.006026	0.000485	4.2e-05	0.005619	0.00283	38
oxford_flow_discontinuity_preserving	20	0.445566	0.337829	0.580588	0.192099	0.386343	40
oxford_flow_discontinuity_preserving	21	0.020177	0.033587	0.006296	0.048276	0.027286	29
oxford_flow_discontinuity_preserving	22	0.009187	0.007384	0.001775	0.014691	0.008233	34
oxford_flow_discontinuity_preserving	23	0.000147	0	0.000139	0	6.9e-05	33
oxford_flow_discontinuity_preserving	24	0.000102	0.000729	0.000942	0	0.000471	33
oxford_flow_discontinuity_preserving	25	6.4e-05	0.002223	0.002295	9.7e-05	0.001196	35
oxford_flow_discontinuity_preserving	26	0	0	0	0	0	18.5
oxford_flow_discontinuity_preserving	27	0.000233	0.002682	0	0.003	0.0015	35
oxford_flow_discontinuity_preserving	28	0.071017	0.018711	0.001512	0.084006	0.042759	31
oxford_flow_discontinuity_preserving	29	0.001154	0.000175	0.001107	7.1e-05	0.000589	33
oxford_flow_discontinuity_preserving	30	0	8.7e-05	0	9.3e-05	4.7e-05	34
oxford_flow_discontinuity_preserving	Avg	0.110869	0.21682	0.152721	0.174162	0.163441	36.0833
philips_research	01	0	0	0	0	0	13
philips_research	02	0	0	0	0	0	16.5
philips_research	03	0	0	0	0	0	17.5
philips_research	04	0	0	0	0	0	16
philips_research	05	0	0	0	0	0	16.5
philips_research	06	0	0	0	0	0	18.5
philips_research	07	0	0	0	0	0	12
philips_research	08	0	0	0	0	0	15.5
philips_research	09	0	0	0	0	0	16
philips_research	10	0	0	0	0	0	15.5
philips_research	11	0	0	0	0	0	14.5
philips_research	12	0	0	0	0	0	18.5
philips_research	13	0	0	0	0	0	15.5
philips_research	14	0.000305	3.5e-05	0	0.000338	0.000169	20
philips_research	15	0	0	0	0	0	16
philips_research	16	0	0	0	0	0	17.5
philips_research	17	0	0	0	0	0	16.5
philips_research	18	0	0	0	0	0	11
philips_research	19	0	0	0	0	0	17
philips_research	20	0.000139	0.000102	0	0.000237	0.000119	26
philips_research	21	0	0	0	0	0	11.5
philips_research	22	0	0	0	0	0	15.5
philips_research	23	0	0	0	0	0	16.5
philips_research	24	0	0	0	0	0	16
philips_research	25	0	0	0	0	0	15.5
philips_research	26	0	0	0	0	0	18.5
philips_research	27	0	0	0	0	0	17
philips_research	28	0	0	0	0	0	13.5
philips_research	29	0	0	0	0	0	15.5
philips_research	30	0	0	0	0	0	16.5
philips_research	Avg	1.5e-05	4.5666e-06	0	1.9e-05	9.5918e-06	16.1833
physiology_registration	01	0.327617	0.054156	0	0.339634	0.169817	33
physiology_registration	02	0	0	0	0	0	16.5
physiology_registration	03	0	0	0	0	0	17.5
physiology_registration	04	0	0	0	0	0	16
physiology_registration	05	0	0	0	0	0	16.5
physiology_registration	06	0	0	0	0	0	18.5
physiology_registration	07	0	0	0	0	0	12
physiology_registration	08	0	0	0	0	0	15.5
physiology_registration	09	0	0	0	0	0	16
physiology_registration	10	0	0	0	0	0	15.5
physiology_registration	11	0	0	0	0	0	14.5
physiology_registration	12	0	0	0	0	0	18.5
physiology_registration	13	0	0	0	0	0	15.5
physiology_registration	14	0	0.00079	0	0.000794	0.000397	21
physiology_registration	15	0	0	0	0	0	16
physiology_registration	16	0	0	0	0	0	17.5
physiology_registration	17	0	0	0	0	0	16.5
physiology_registration	18	0	0	0	0	0	11
physiology_registration	19	0	0	0	0	0	17
physiology_registration	20	0.038265	0.042786	0	0.081501	0.040751	29
physiology_registration	21	1.02101	2.15011	0	3.23908	1.61954	37
physiology_registration	22	0	0	0	0	0	15.5
physiology_registration	23	0	0	0	0	0	16.5
physiology_registration	24	0	0	0	0	0	16
physiology_registration	25	0	0	0	0	0	15.5
physiology_registration	26	0	0	0	0	0	18.5
physiology_registration	27	0	0	0	0	0	17
physiology_registration	28	0	0	0	0	0	13.5
physiology_registration	29	0	0	0	0	0	15.5
physiology_registration	30	0	0	0	0	0	16.5
physiology_registration	Avg	0.04623	0.074928	0	0.122034	0.061017	17.8333
picsl_exp	01	0.020368	0.011858	0.003401	0.027514	0.015457	29
picsl_exp	02	0	0	0	0	0	16.5
picsl_exp	03	0	0	0	0	0	17.5
picsl_exp	04	0.008414	0.003737	0.006475	0.004564	0.00552	34
picsl_exp	05	0	0	0	0	0	16.5
picsl_exp	06	0	0	0	0	0	18.5
picsl_exp	07	0.001547	0.006004	0.003502	0.003854	0.003678	28
picsl_exp	08	0.000326	0.000591	0.000325	0.000605	0.000465	31
picsl_exp	09	0	0	0	0	0	16
picsl_exp	10	0.039983	0.02493	0.052037	0.009325	0.030681	35
picsl_exp	11	0.003789	0.001191	5.3e-05	0.004585	0.002319	30
picsl_exp	12	0	0	0	0	0	18.5
picsl_exp	13	0	0	0	0	0	15.5
picsl_exp	14	0.009742	0.012757	0.011204	0.011309	0.011256	28
picsl_exp	15	0	0	0	0	0	16
picsl_exp	16	0	0	0	0	0	17.5
picsl_exp	17	0	0	0	0	0	16.5
picsl_exp	18	0.007432	0.003284	0.002299	0.008354	0.005327	26
picsl_exp	19	0.000627	0	0	0.000531	0.000266	35
picsl_exp	20	0.006636	0.004449	0.006376	0.004492	0.005434	27
picsl_exp	21	0.016587	0.010475	0.011156	0.015538	0.013347	27
picsl_exp	22	9.9e-05	0.000344	0.000218	0.000239	0.000228	31
picsl_exp	23	0	0	0	0	0	16.5
picsl_exp	24	0.003792	0.005392	0.006611	0.002855	0.004733	35
picsl_exp	25	0	0	0	0	0	15.5
picsl_exp	26	0	0	0	0	0	18.5
picsl_exp	27	0	0	0	0	0	17
picsl_exp	28	0.000361	0.001291	0.000847	0.00088	0.000864	28
picsl_exp	29	0.002743	0.001898	0.003011	0.0015	0.002256	34
picsl_exp	30	0	0	0	0	0	16.5
picsl_exp	Avg	0.004082	0.00294	0.003584	0.003205	0.003394	23.7
picsl_gsyn	01	0	0	0	0	0	13
picsl_gsyn	02	0	0	0	0	0	16.5
picsl_gsyn	03	0	0	0	0	0	17.5
picsl_gsyn	04	0	0	0	0	0	16
picsl_gsyn	05	0	0	0	0	0	16.5
picsl_gsyn	06	0	0	0	0	0	18.5
picsl_gsyn	07	0	0	0	0	0	12
picsl_gsyn	08	0	0	0	0	0	15.5
picsl_gsyn	09	0	0	0	0	0	16
picsl_gsyn	10	0	0	0	0	0	15.5
picsl_gsyn	11	0	0	0	0	0	14.5
picsl_gsyn	12	0	0	0	0	0	18.5
picsl_gsyn	13	0	0	0	0	0	15.5
picsl_gsyn	14	0	0	0	0	0	9.5
picsl_gsyn	15	0	0	0	0	0	16
picsl_gsyn	16	0	0	0	0	0	17.5
picsl_gsyn	17	0	0	0	0	0	16.5
picsl_gsyn	18	6.9e-05	0.000107	0	0.000177	8.8e-05	23
picsl_gsyn	19	0	0	0	0	0	17
picsl_gsyn	20	0	0	0	0	0	12.5
picsl_gsyn	21	0	0	0	0	0	11.5
picsl_gsyn	22	0	0	0	0	0	15.5
picsl_gsyn	23	0	0	0	0	0	16.5
picsl_gsyn	24	0	0	0	0	0	16
picsl_gsyn	25	0	0	0	0	0	15.5
picsl_gsyn	26	0	0	0	0	0	18.5
picsl_gsyn	27	0	0	0	0	0	17
picsl_gsyn	28	0	0	0	0	0	13.5
picsl_gsyn	29	0	0	0	0	0	15.5
picsl_gsyn	30	0	0	0	0	0	16.5
picsl_gsyn	Avg	2.3024e-06	3.5746e-06	0	5.8962e-06	2.9481e-06	15.7833
pit	01	1.20733	0.005894	0	1.02809	0.514043	37
pit	02	0	0.738789	0.457876	0.300667	0.379271	41
pit	03	0.032056	0.026681	0.058528	0	0.029264	39
pit	04	5.32636	4.04431	4.60559	4.4604	4.533	44
pit	05	0	0	0	0	0	16.5
pit	06	0.139843	0.919772	0.601532	0.451498	0.526515	42
pit	07	3.16142	0	1.87799	1.42156	1.64978	40
pit	08	0.000884	0.095246	0	0.100705	0.050353	36
pit	09	0.003552	0	5.5e-05	0.003374	0.001715	33
pit	10	0	0	0	0	0	15.5
pit	11	0.209728	0	0.080318	0.101805	0.091062	36
pit	12	0	0	0	0	0	18.5
pit	13	1.23484	0	0	1.32197	0.660982	42
pit	14	0.235445	0.541912	0.225274	0.553457	0.389366	38
pit	15	0.971932	0.773067	0	1.73443	0.867214	40
pit	16	0	0	0	0	0	17.5
pit	17	0	0	0	0	0	16.5
pit	18	0.870092	0.471511	0.026968	1.30864	0.667802	39
pit	19	0.066847	0.333712	0.123245	0.318258	0.220751	41
pit	20	0.176489	0	0	0.158947	0.079473	33
pit	21	0.381173	0	0	0.35823	0.179115	32
pit	22	0.001046	0.009043	0	0.010549	0.005274	33
pit	23	0	0	0	0	0	16.5
pit	24	0	0	0	0	0	16
pit	25	0	0.336272	0.352712	0	0.176356	40
pit	26	0	0	0	0	0	18.5
pit	27	1.32617	0	0	1.2802	0.640102	41
pit	28	1.29436	0.251634	0.99226	0.469817	0.731039	39
pit	29	6.83252	18.5717	20.924	6.28693	13.6055	44
pit	30	0	0.38598	0	0.412573	0.206287	39
pit	Avg	0.782403	0.916851	1.01088	0.73607	0.873475	32.8167
pvg	01	0.118787	0.081878	0.018655	0.176324	0.097489	31
pvg	02	0	0	0	0	0	16.5
pvg	03	0	0	0	0	0	17.5
pvg	04	0	0	0	0	0	16
pvg	05	0	0.008056	0	0.008244	0.004122	38
pvg	06	9.2e-05	0	9.3e-05	0	4.6e-05	37
pvg	07	0.183823	0.184964	0.00888	0.359857	0.184369	34
pvg	08	0.112258	0.046511	0.000413	0.155168	0.077791	40
pvg	09	0.018948	0	0	0.018294	0.009147	37
pvg	10	0	0	0	0	0	15.5
pvg	11	0.200795	0.015263	0	0.191638	0.095819	37
pvg	12	0	0	0	0	0	18.5
pvg	13	0.165459	0.172543	0.017299	0.320203	0.168751	38
pvg	14	0.035216	0.048797	0.016992	0.067082	0.042037	29
pvg	15	0.001581	0	0	0.001497	0.000748	33
pvg	16	0.166104	0.828072	0.097807	1.00398	0.550891	40
pvg	17	0.050304	0.476566	0	0.571212	0.285606	42
pvg	18	0.213586	0.116246	0.001456	0.326911	0.164183	33
pvg	19	0	0	0	0	0	17
pvg	20	0.387254	0.086253	0.008335	0.435254	0.221794	38
pvg	21	7.4358	9.75051	7.27162	10.054	8.66282	42
pvg	22	2.2707	0.786376	0.985504	1.9863	1.4859	42
pvg	23	0.710769	0.480039	0.102163	1.07626	0.58921	41
pvg	24	0.000342	0.043709	0.051707	0	0.025853	39
pvg	25	0.233984	0.320469	0.555924	0.002757	0.27934	41
pvg	26	0.005274	0.008741	0.006178	0.008152	0.007165	39
pvg	27	0.129482	0.082162	0.01309	0.196914	0.105002	39
pvg	28	2.05364	3.72312	1.60368	4.30744	2.95556	41
pvg	29	0.113669	0.096385	0.207394	0	0.103697	39
pvg	30	0.218991	0.459695	0.642548	0.052722	0.347635	40
pvg	Avg	0.494229	0.593878	0.386991	0.710674	0.548833	33.7
robust_treereg_leuven	01	0	0	0	0	0	13
robust_treereg_leuven	02	0	0	0	0	0	16.5
robust_treereg_leuven	03	0	0	0	0	0	17.5
robust_treereg_leuven	04	0	0	0	0	0	16
robust_treereg_leuven	05	0	0	0	0	0	16.5
robust_treereg_leuven	06	0	0	0	0	0	18.5
robust_treereg_leuven	07	0.010616	0	0	0.01108	0.00554	30
robust_treereg_leuven	08	0	0	0	0	0	15.5
robust_treereg_leuven	09	0	0	0	0	0	16
robust_treereg_leuven	10	0	0	0	0	0	15.5
robust_treereg_leuven	11	0	0	0	0	0	14.5
robust_treereg_leuven	12	0	0	0	0	0	18.5
robust_treereg_leuven	13	0	0	0	0	0	15.5
robust_treereg_leuven	14	0	0	0	0	0	9.5
robust_treereg_leuven	15	0	0	0	0	0	16
robust_treereg_leuven	16	0	0	0	0	0	17.5
robust_treereg_leuven	17	0	0	0	0	0	16.5
robust_treereg_leuven	18	0	0.036246	0	0.036792	0.018396	28
robust_treereg_leuven	19	0	0	0	0	0	17
robust_treereg_leuven	20	0	0	0	0	0	12.5
robust_treereg_leuven	21	0	0	0	0	0	11.5
robust_treereg_leuven	22	0	0	0	0	0	15.5
robust_treereg_leuven	23	0	0	0	0	0	16.5
robust_treereg_leuven	24	0	0	0	0	0	16
robust_treereg_leuven	25	0	0	0	0	0	15.5
robust_treereg_leuven	26	0	0	0	0	0	18.5
robust_treereg_leuven	27	0	0	0	0	0	17
robust_treereg_leuven	28	0	0	0	0	0	13.5
robust_treereg_leuven	29	0	0	0	0	0	15.5
robust_treereg_leuven	30	0	0	0	0	0	16.5
robust_treereg_leuven	Avg	0.000354	0.001208	0	0.001596	0.000798	16.55
spline_mirit_leuven	01	0	0	0	0	0	13
spline_mirit_leuven	02	0	0	0	0	0	16.5
spline_mirit_leuven	03	0	0	0	0	0	17.5
spline_mirit_leuven	04	0	0	0	0	0	16
spline_mirit_leuven	05	0	0	0	0	0	16.5
spline_mirit_leuven	06	0	0	0	0	0	18.5
spline_mirit_leuven	07	0	0	0	0	0	12
spline_mirit_leuven	08	0	0	0	0	0	15.5
spline_mirit_leuven	09	0	0	0	0	0	16
spline_mirit_leuven	10	0	0	0	0	0	15.5
spline_mirit_leuven	11	0	0	0	0	0	14.5
spline_mirit_leuven	12	0	0	0	0	0	18.5
spline_mirit_leuven	13	0	0	0	0	0	15.5
spline_mirit_leuven	14	0	0.021354	0	0.02145	0.010725	27
spline_mirit_leuven	15	0	0	0	0	0	16
spline_mirit_leuven	16	0	0	0	0	0	17.5
spline_mirit_leuven	17	0	0	0	0	0	16.5
spline_mirit_leuven	18	0	0.04941	0	0.050154	0.025077	29
spline_mirit_leuven	19	0	0	0	0	0	17
spline_mirit_leuven	20	0	0	0	0	0	12.5
spline_mirit_leuven	21	0	0	0	0	0	11.5
spline_mirit_leuven	22	0	0	0	0	0	15.5
spline_mirit_leuven	23	0	0	0	0	0	16.5
spline_mirit_leuven	24	0	0	0	0	0	16
spline_mirit_leuven	25	0	0	0	0	0	15.5
spline_mirit_leuven	26	0	0	0	0	0	18.5
spline_mirit_leuven	27	0	0	0	0	0	17
spline_mirit_leuven	28	0	0	0	0	0	13.5
spline_mirit_leuven	29	0	0	0	0	0	15.5
spline_mirit_leuven	30	0	0	0	0	0	16.5
spline_mirit_leuven	Avg	0	0.002359	0	0.002387	0.001193	16.5667
uofa_vision	01	9.39192	9.28785	7.61654	11.0472	9.33187	43
uofa_vision	02	1.62906	1.42351	0.964137	2.08293	1.52353	42
uofa_vision	03	2.14375	1.52285	1.278	2.36455	1.82127	43
uofa_vision	04	2.79367	2.75854	3.18768	2.35618	2.77193	41
uofa_vision	05	1.23844	0.892909	0.789207	1.33409	1.06165	43
uofa_vision	06	1.91649	1.09245	1.65753	1.35836	1.50795	43
uofa_vision	07	12.9324	12.3996	11.2055	14.1498	12.6777	44
uofa_vision	08	3.54734	3.80559	2.92118	4.44426	3.68272	43
uofa_vision	09	1.77344	2.79247	1.94011	2.66094	2.30053	43
uofa_vision	10	4.57198	3.60413	5.09033	2.85749	3.97391	42
uofa_vision	11	6.86002	3.58834	2.8602	7.15754	5.00887	44
uofa_vision	12	2.39169	1.90084	1.72907	2.51287	2.12097	43
uofa_vision	13	2.2686	2.24924	1.41287	3.10634	2.2596	43
uofa_vision	14	8.46862	11.5	9.27228	10.7099	9.9911	43
uofa_vision	15	2.06057	2.01394	1.60078	2.47125	2.03601	42
uofa_vision	16	11.0503	7.02935	10.2103	7.21567	8.713	44
uofa_vision	17	2.00366	2.54047	1.99217	2.60781	2.29999	43
uofa_vision	18	6.59342	7.86797	5.19183	9.28876	7.24029	42
uofa_vision	19	1.35883	1.24992	0.995041	1.59699	1.29602	43
uofa_vision	20	10.1455	8.02846	7.98592	9.97758	8.98175	43
uofa_vision	21	16.4348	17.7157	15.2379	18.9897	17.1138	44
uofa_vision	22	4.53486	4.96144	4.07578	5.44503	4.76041	44
uofa_vision	23	6.37063	5.14798	4.58245	6.87052	5.72648	43
uofa_vision	24	2.29156	2.56253	2.83599	2.06595	2.45097	42
uofa_vision	25	1.12041	1.21933	1.14917	1.19541	1.17229	44
uofa_vision	26	1.26445	1.07118	1.17618	1.14186	1.15902	42
uofa_vision	27	1.79503	2.55466	1.63188	2.74414	2.18801	43
uofa_vision	28	7.04117	8.8029	6.24885	9.737	7.99293	44
uofa_vision	29	2.50343	2.28498	2.80099	1.95381	2.3774	42
uofa_vision	30	1.37347	0.882993	0.797304	1.42536	1.11133	43
uofa_vision	Avg	4.66232	4.49174	4.01457	5.09564	4.55511	42.9333

## Sheet: empire__summary_scores_rankings
Method	Metric	Scores Min	Scores Max	Scores Average	Rankings Min	Rankings Max	Rankings Average
3_emi_ltsi	Lung Boundaries	0.000000	3.789190	0.585122	16.000000	44.000000	33.45
3_emi_ltsi	Fissures	0.000000	14.434900	2.685208	7.500000	44.000000	31.25
3_emi_ltsi	Landmarks	0.188064	13.103300	3.491459	22.000000	39.000000	33.7333
3_emi_ltsi	Singularities	0.000000	0.000000	0.000000	9.500000	18.500000	15.3833
3_emi_ltsi	Average	Average	Average	Average	Average	Average	28.4542
AliDamo	Lung Boundaries	0.000000	4.000320	0.285155	16.500000	40.000000	32.0833
AliDamo	Fissures	0.000000	4.456700	0.613340	1.500000	38.000000	24.4333
AliDamo	Landmarks	0.985306	9.575340	2.476280	20.000000	40.000000	33.3333
AliDamo	Singularities	0.000000	0.394896	0.047411	15.500000	37.000000	27.1667
AliDamo	Average	Average	Average	Average	Average	Average	29.2542
amc_mirl	Lung Boundaries	0.000346	3.655890	0.967311	32.000000	44.000000	39.0667
amc_mirl	Fissures	0.000000	6.627340	1.321681	7.000000	43.000000	29.1833
amc_mirl	Landmarks	0.640031	10.046700	3.400284	8.000000	41.000000	33.0667
amc_mirl	Singularities	0.838871	7.867370	3.633297	38.000000	44.000000	42.7333
amc_mirl	Average	Average	Average	Average	Average	Average	36.0125
ants_registration_bspline_syn	Lung Boundaries	0.000000	0.020823	0.001113	3.000000	21.000000	10.8833
ants_registration_bspline_syn	Fissures	0.000000	1.211380	0.086073	3.000000	31.500000	12.6667
ants_registration_bspline_syn	Landmarks	0.000000	2.053660	0.682084	1.000000	14.000000	6.28333
ants_registration_bspline_syn	Singularities	0.000000	0.000063	2.3254e-06	9.500000	23.000000	16.1333
ants_registration_bspline_syn	Average	Average	Average	Average	Average	Average	11.4917
ants_registration_gaussian_syn	Lung Boundaries	0.000000	0.010750	0.001102	5.000000	44.000000	14.8
ants_registration_gaussian_syn	Fissures	0.000000	5.404980	0.412349	6.500000	44.000000	22.85
ants_registration_gaussian_syn	Landmarks	0.013125	4.137770	1.052219	1.000000	44.000000	17.9
ants_registration_gaussian_syn	Singularities	0.000000	0.000000	0.000000	11.500000	44.000000	18.5667
ants_registration_gaussian_syn	Average	Average	Average	Average	Average	Average	18.5292
asclepios1	Lung Boundaries	0.000000	0.065447	0.011240	5.500000	33.000000	16.5667
asclepios1	Fissures	0.000000	9.648950	1.244063	1.000000	39.000000	21.3667
asclepios1	Landmarks	0.000000	8.622750	2.326846	3.000000	40.000000	21.1
asclepios1	Singularities	0.000000	0.000000	0.000000	9.500000	18.500000	15.3833
asclepios1	Average	Average	Average	Average	Average	Average	18.6042
asclepios2	Lung Boundaries	0.000000	2.501860	0.206573	11.500000	41.000000	28.9667
asclepios2	Fissures	0.000000	4.104520	0.398563	7.000000	34.000000	18.9333
asclepios2	Landmarks	0.472217	2.746620	1.188214	9.000000	34.000000	23.5333
asclepios2	Singularities	0.000000	0.000000	0.000000	9.500000	18.500000	15.3833
asclepios2	Average	Average	Average	Average	Average	Average	21.7042
brno	Lung Boundaries	0.000000	17.835000	3.360510	11.000000	44.000000	35.4667
brno	Fissures	0.000000	9.238940	1.893951	16.500000	44.000000	31.5167
brno	Landmarks	0.532791	29.185100	7.136487	21.000000	44.000000	35.7667
brno	Singularities	0.013143	5.862240	1.433619	37.000000	44.000000	41.0667
brno	Average	Average	Average	Average	Average	Average	35.9542
cms	Lung Boundaries	0.000000	0.010504	0.000869	4.500000	25.000000	12.8
cms	Fissures	0.000000	1.408140	0.103221	3.000000	20.000000	11.4333
cms	Landmarks	0.000000	1.292750	0.603888	1.000000	13.000000	5.01667
cms	Singularities	0.000000	0.000000	0.000000	9.500000	18.500000	15.3833
cms	Average	Average	Average	Average	Average	Average	11.1583
deeds_mind	Lung Boundaries	0.000000	0.062346	0.007745	9.500000	29.000000	19.45
deeds_mind	Fissures	0.000000	0.869013	0.082586	2.000000	33.000000	14
deeds_mind	Landmarks	0.007000	1.405850	0.627436	1.000000	17.000000	7.23333
deeds_mind	Singularities	0.000000	0.000000	0.000000	9.500000	18.500000	15.3833
deeds_mind	Average	Average	Average	Average	Average	Average	14.0167
diku	Lung Boundaries	0.000000	0.260640	0.050007	10.000000	37.000000	25.6667
diku	Fissures	0.000000	9.904050	1.081780	8.000000	40.000000	23.4333
diku	Landmarks	0.349734	7.257280	2.181582	19.000000	37.000000	28.5667
diku	Singularities	0.000000	0.011541	0.000385	9.500000	28.000000	15.9
diku	Average	Average	Average	Average	Average	Average	23.3917
dirboost_drop	Lung Boundaries	0.000000	0.007259	0.000929	1.500000	21.000000	13.1
dirboost_drop	Fissures	0.000000	4.106220	0.388835	4.500000	36.000000	24.0167
dirboost_drop	Landmarks	0.064562	3.652920	1.275603	17.000000	31.000000	23.2
dirboost_drop	Singularities	0.000000	0.000000	0.000000	9.500000	18.500000	15.3833
dirboost_drop	Average	Average	Average	Average	Average	Average	18.925
drop	Lung Boundaries	0.000000	0.040755	0.003045	6.000000	30.000000	14.0333
drop	Fissures	0.000000	10.771200	2.418647	11.000000	42.000000	26.0333
drop	Landmarks	0.015843	9.608890	2.440542	1.000000	37.000000	21.3
drop	Singularities	0.000000	0.012927	0.001077	12.500000	38.000000	19.6
drop	Average	Average	Average	Average	Average	Average	20.2417
elastix	Lung Boundaries	0.000000	0.005633	0.000936	4.000000	34.000000	16
elastix	Fissures	0.000000	4.232340	0.493087	2.500000	29.000000	16.9667
elastix	Landmarks	0.000000	3.323170	0.923032	1.500000	25.000000	10.9333
elastix	Singularities	0.000000	0.210469	0.014710	11.000000	39.000000	23.8
elastix	Average	Average	Average	Average	Average	Average	16.925
elastix_smooth	Lung Boundaries	0.000000	0.019422	0.003121	6.500000	33.000000	20.2
elastix_smooth	Fissures	0.000000	2.995980	0.310118	2.500000	34.500000	14.8667
elastix_smooth	Landmarks	0.000000	2.146410	0.723081	1.000000	20.000000	6.88333
elastix_smooth	Singularities	0.000000	0.233490	0.007993	11.000000	40.000000	18.4667
elastix_smooth	Average	Average	Average	Average	Average	Average	15.1042
hpc	Lung Boundaries	0.000000	0.316922	0.055640	6.000000	37.000000	27.9
hpc	Fissures	0.000000	1.212790	0.183393	4.500000	29.000000	16.8333
hpc	Landmarks	0.076533	4.100740	1.203279	2.000000	31.000000	20
hpc	Singularities	0.000000	0.510958	0.090502	15.500000	40.000000	24.1167
hpc	Average	Average	Average	Average	Average	Average	22.2125
icg_lbi_graz_anisotropic_optical_flow	Lung Boundaries	0.000000	0.214877	0.024879	8.500000	44.000000	25.4667
icg_lbi_graz_anisotropic_optical_flow	Fissures	0.000000	16.794900	3.586982	6.000000	44.000000	27.7667
icg_lbi_graz_anisotropic_optical_flow	Landmarks	0.000000	17.953300	5.242242	5.000000	44.000000	28.6667
icg_lbi_graz_anisotropic_optical_flow	Singularities	0.000000	13.176700	2.736385	18.500000	44.000000	40.25
icg_lbi_graz_anisotropic_optical_flow	Average	Average	Average	Average	Average	Average	30.5375
imi_lubeck_diffeomorph	Lung Boundaries	0.000000	0.119440	0.009859	2.000000	36.000000	16.2167
imi_lubeck_diffeomorph	Fissures	0.000000	3.422740	0.358472	2.500000	30.000000	13.7833
imi_lubeck_diffeomorph	Landmarks	0.000000	4.672590	0.950582	5.000000	25.000000	13.6833
imi_lubeck_diffeomorph	Singularities	0.000000	0.001772	0.000096	9.500000	32.000000	17.75
imi_lubeck_diffeomorph	Average	Average	Average	Average	Average	Average	15.3583
imi_lubeck_feature_based	Lung Boundaries	0.000000	0.036677	0.002726	2.000000	34.000000	15.7833
imi_lubeck_feature_based	Fissures	0.000000	4.107600	0.872976	14.000000	41.000000	30.0667
imi_lubeck_feature_based	Landmarks	0.432863	5.160180	2.019585	24.000000	38.000000	31.0333
imi_lubeck_feature_based	Singularities	0.000000	0.012880	0.001300	11.000000	40.000000	19.9833
imi_lubeck_feature_based	Average	Average	Average	Average	Average	Average	24.2167
imperial_lbreg	Lung Boundaries	0.043208	27.908900	10.969783	40.000000	44.000000	43.3667
imperial_lbreg	Fissures	0.000000	26.505400	8.282759	3.000000	44.000000	39.3333
imperial_lbreg	Landmarks	2.640690	42.973700	17.378774	39.000000	44.000000	42.9333
imperial_lbreg	Singularities	0.000000	0.041087	0.002802	13.000000	30.000000	18.6167
imperial_lbreg	Average	Average	Average	Average	Average	Average	36.0625
iowa_sstvd_ssvmd_laplacian	Lung Boundaries	0.000000	2.156800	0.076279	2.000000	42.000000	15.9
iowa_sstvd_ssvmd_laplacian	Fissures	0.000000	3.995990	0.229649	1.000000	40.000000	16.8667
iowa_sstvd_ssvmd_laplacian	Landmarks	0.013125	44.488200	2.212740	1.000000	42.000000	14.3333
iowa_sstvd_ssvmd_laplacian	Singularities	0.000000	0.002348	0.000078	9.500000	36.000000	16
iowa_sstvd_ssvmd_laplacian	Average	Average	Average	Average	Average	Average	15.775
isi_umcu	Lung Boundaries	0.000000	0.000000	0.000000	1.000000	44.000000	8.88333
isi_umcu	Fissures	0.000000	4.428790	0.354398	3.000000	44.000000	15.45
isi_umcu	Landmarks	0.000000	3.021730	0.839462	2.000000	44.000000	12.2333
isi_umcu	Singularities	0.000000	0.014958	0.000924	11.000000	44.000000	18.4333
isi_umcu	Average	Average	Average	Average	Average	Average	13.75
kcl_lreg	Lung Boundaries	0.000000	0.148964	0.012170	8.500000	39.000000	23.0833
kcl_lreg	Fissures	0.000000	7.353980	1.279895	1.000000	38.000000	25.6167
kcl_lreg	Landmarks	0.626747	4.864320	1.913281	22.000000	38.000000	30.4667
kcl_lreg	Singularities	0.000000	0.000000	0.000000	9.500000	18.500000	15.3833
kcl_lreg	Average	Average	Average	Average	Average	Average	23.6375
lubeck_disco	Lung Boundaries	0.000000	0.000736	0.000060	1.500000	19.000000	8.15
lubeck_disco	Fissures	0.000000	1.390380	0.088188	1.000000	33.000000	13.2833
lubeck_disco	Landmarks	0.000000	1.658420	0.636612	1.000000	17.000000	7.31667
lubeck_disco	Singularities	0.000000	0.000000	0.000000	9.500000	18.500000	15.3833
lubeck_disco	Average	Average	Average	Average	Average	Average	11.0333
lyon_ffd	Lung Boundaries	0.000000	0.110854	0.005966	8.000000	38.000000	21.0667
lyon_ffd	Fissures	0.000000	5.099130	0.501206	4.000000	34.000000	19.9
lyon_ffd	Landmarks	0.069958	9.920220	1.517742	14.000000	30.000000	23.8333
lyon_ffd	Singularities	0.000000	1.296260	0.043369	12.500000	36.000000	18.0333
lyon_ffd	Average	Average	Average	Average	Average	Average	20.7083
metareg_antnifelx	Lung Boundaries	0.000000	0.012705	0.001374	3.000000	20.000000	12.05
metareg_antnifelx	Fissures	0.000000	1.984210	0.179074	4.000000	35.000000	15.0833
metareg_antnifelx	Landmarks	0.000000	1.348360	0.638666	1.000000	17.000000	5.66667
metareg_antnifelx	Singularities	0.000000	0.000000	0.000000	9.500000	18.500000	15.3833
metareg_antnifelx	Average	Average	Average	Average	Average	Average	12.0458
mevis_virnet	Lung Boundaries	0.000000	0.254882	0.065294	11.500000	42.000000	31
mevis_virnet	Fissures	0.000000	0.778866	0.088957	1.000000	39.500000	14.7333
mevis_virnet	Landmarks	0.134075	2.676660	1.014730	5.000000	35.000000	18.6333
mevis_virnet	Singularities	0.000000	0.210553	0.022314	14.500000	38.000000	22.55
mevis_virnet	Average	Average	Average	Average	Average	Average	21.7292
mgh	Lung Boundaries	0.000000	0.594549	0.023419	5.000000	33.000000	18.9667
mgh	Fissures	0.000000	15.402700	0.741222	4.000000	41.000000	18.8833
mgh	Landmarks	0.235238	36.397300	2.444357	12.000000	38.000000	24.8
mgh	Singularities	0.000000	16.287100	0.542903	9.500000	43.000000	16.4333
mgh	Average	Average	Average	Average	Average	Average	19.7708
mic_fraunhofermevis_lubeck	Lung Boundaries	0.000000	0.004878	0.000479	4.000000	25.000000	12.5833
mic_fraunhofermevis_lubeck	Fissures	0.000000	1.133020	0.120904	2.000000	28.000000	12.6167
mic_fraunhofermevis_lubeck	Landmarks	0.000000	1.712880	0.720489	4.000000	21.000000	10.3
mic_fraunhofermevis_lubeck	Singularities	0.000000	0.000000	0.000000	9.500000	18.500000	15.3833
mic_fraunhofermevis_lubeck	Average	Average	Average	Average	Average	Average	12.7208
mrf_correspondence_fields	Lung Boundaries	0.000000	0.645479	0.053470	11.500000	38.000000	26.9833
mrf_correspondence_fields	Fissures	0.000000	0.515069	0.048470	1.000000	27.000000	12.2833
mrf_correspondence_fields	Landmarks	0.010446	1.524770	0.700820	3.000000	29.000000	11.3
mrf_correspondence_fields	Singularities	0.000000	0.309712	0.043772	15.500000	38.000000	28.35
mrf_correspondence_fields	Average	Average	Average	Average	Average	Average	19.7292
nifty_reggers	Lung Boundaries	0.000000	0.009516	0.000513	2.000000	39.000000	11.85
nifty_reggers	Fissures	0.000000	2.868900	0.272218	2.000000	36.000000	15.7167
nifty_reggers	Landmarks	0.031750	1.941990	0.796275	1.000000	25.000000	14.4333
nifty_reggers	Singularities	0.000000	0.000000	0.000000	9.500000	18.500000	15.3833
nifty_reggers	Average	Average	Average	Average	Average	Average	14.3458
nparbr	Lung Boundaries	0.000000	6.848750	1.977726	14.500000	43.000000	36.1833
nparbr	Fissures	0.000000	13.587200	2.552631	13.500000	44.000000	33.1
nparbr	Landmarks	0.176431	13.548900	5.035233	26.000000	40.000000	36.5333
nparbr	Singularities	6.0718e-06	1.098250	0.125658	30.000000	41.000000	36.6
nparbr	Average	Average	Average	Average	Average	Average	35.6042
ours	Lung Boundaries	0.000000	0.032258	0.002000	5.000000	40.000000	15.6833
ours	Fissures	0.000000	0.169147	0.022673	1.000000	32.000000	12.1667
ours	Landmarks	0.000000	1.400830	0.649104	1.000000	21.000000	9.13333
ours	Singularities	0.000000	0.000000	0.000000	10.000000	19.000000	15.8833
ours	Average	Average	Average	Average	Average	Average	13.2167
oxford_elastic	Lung Boundaries	0.000070	1.332310	0.225455	23.000000	42.000000	36.95
oxford_elastic	Fissures	0.057335	24.857400	8.302174	25.000000	44.000000	41.7167
oxford_elastic	Landmarks	1.723110	42.066800	14.508935	40.000000	44.000000	42.25
oxford_elastic	Singularities	0.000000	1.274660	0.130959	15.500000	40.000000	33.4667
oxford_elastic	Average	Average	Average	Average	Average	Average	38.5958
oxford_elastic_constraints	Lung Boundaries	0.000199	1.812290	0.187516	26.000000	42.000000	36.9833
oxford_elastic_constraints	Fissures	0.001735	24.369000	8.157475	19.000000	44.000000	40.5167
oxford_elastic_constraints	Landmarks	1.940930	39.715700	13.655942	39.000000	43.000000	41.3833
oxford_elastic_constraints	Singularities	0.000000	4.104530	0.211084	18.500000	41.000000	34.6167
oxford_elastic_constraints	Average	Average	Average	Average	Average	Average	38.375
oxford_flow_discontinuity_preserving	Lung Boundaries	0.000000	0.149629	0.013134	9.000000	39.000000	24.8333
oxford_flow_discontinuity_preserving	Fissures	0.000000	16.064500	1.945132	4.500000	41.000000	22.45
oxford_flow_discontinuity_preserving	Landmarks	0.018187	9.531970	1.874939	11.000000	38.000000	23.2333
oxford_flow_discontinuity_preserving	Singularities	0.000000	1.294330	0.163441	18.500000	41.000000	36.0833
oxford_flow_discontinuity_preserving	Average	Average	Average	Average	Average	Average	26.65
philips_research	Lung Boundaries	0.000000	0.086468	0.008427	4.000000	29.000000	16.3167
philips_research	Fissures	0.000000	3.685290	0.571604	6.500000	31.500000	19.6833
philips_research	Landmarks	0.091624	3.131900	1.175835	3.000000	27.000000	18.4333
philips_research	Singularities	0.000000	0.000169	9.5918e-06	11.000000	26.000000	16.1833
philips_research	Average	Average	Average	Average	Average	Average	17.6542
physiology_registration	Lung Boundaries	0.000000	0.976034	0.097825	10.000000	40.000000	26.3667
physiology_registration	Fissures	0.000000	17.105200	3.667773	1.000000	42.000000	35.5
physiology_registration	Landmarks	0.930982	50.971100	6.596658	33.000000	44.000000	37.9667
physiology_registration	Singularities	0.000000	1.619540	0.061017	11.000000	37.000000	17.8333
physiology_registration	Average	Average	Average	Average	Average	Average	29.4167
picsl_exp	Lung Boundaries	0.000000	0.043128	0.001884	2.000000	25.000000	11.2
picsl_exp	Fissures	0.000000	5.785160	0.439973	1.500000	34.000000	17.8833
picsl_exp	Landmarks	0.000000	3.005620	1.208587	3.000000	30.000000	20.4
picsl_exp	Singularities	0.000000	0.030681	0.003394	15.500000	35.000000	23.7
picsl_exp	Average	Average	Average	Average	Average	Average	18.2958
picsl_gsyn	Lung Boundaries	0.000000	0.014677	0.000679	2.000000	20.000000	9.71667
picsl_gsyn	Fissures	0.000000	1.427880	0.074675	1.000000	37.000000	11.3
picsl_gsyn	Landmarks	0.000000	1.553820	0.665312	1.000000	21.000000	7.35
picsl_gsyn	Singularities	0.000000	0.000088	2.9481e-06	9.500000	23.000000	15.7833
picsl_gsyn	Average	Average	Average	Average	Average	Average	11.0375
pit	Lung Boundaries	0.000000	25.390700	1.747477	9.000000	44.000000	34.85
pit	Fissures	0.000000	15.933700	4.620610	20.000000	44.000000	39.1
pit	Landmarks	2.825580	219.767000	16.248103	31.000000	44.000000	40.4667
pit	Singularities	0.000000	13.605500	0.873475	15.500000	44.000000	32.8167
pit	Average	Average	Average	Average	Average	Average	36.8083
pvg	Lung Boundaries	0.000000	13.830100	0.706199	14.500000	43.000000	33.3
pvg	Fissures	0.000000	3.367050	0.573867	2.500000	41.000000	24.6167
pvg	Landmarks	0.000000	10.670100	1.605738	3.000000	38.000000	21.3333
pvg	Singularities	0.000000	8.662820	0.548833	15.500000	42.000000	33.7
pvg	Average	Average	Average	Average	Average	Average	28.2375
robust_treereg_leuven	Lung Boundaries	0.000000	0.013343	0.001694	6.500000	31.000000	19.2
robust_treereg_leuven	Fissures	0.000000	4.033110	0.518054	4.000000	30.000000	19.2
robust_treereg_leuven	Landmarks	0.060200	3.654030	1.396217	3.000000	36.000000	24.9
robust_treereg_leuven	Singularities	0.000000	0.018396	0.000798	9.500000	30.000000	16.55
robust_treereg_leuven	Average	Average	Average	Average	Average	Average	19.9625
spline_mirit_leuven	Lung Boundaries	0.000000	0.010658	0.001574	7.000000	33.000000	19.5833
spline_mirit_leuven	Fissures	0.000000	5.926920	0.620045	2.500000	32.000000	19.4667
spline_mirit_leuven	Landmarks	0.068708	4.011960	1.474251	4.000000	35.000000	25.5667
spline_mirit_leuven	Singularities	0.000000	0.025077	0.001193	11.500000	29.000000	16.5667
spline_mirit_leuven	Average	Average	Average	Average	Average	Average	20.2958
uofa_vision	Lung Boundaries	4.6871e-06	4.255240	0.576248	11.000000	42.000000	32.7333
uofa_vision	Fissures	0.000000	24.355900	3.199670	16.500000	44.000000	34.3
uofa_vision	Landmarks	0.441509	47.812500	5.342167	24.000000	43.000000	32.7
uofa_vision	Singularities	1.061650	17.113800	4.555110	41.000000	44.000000	42.9333
uofa_vision	Average	Average	Average	Average	Average	Average	35.6667

## Sheet: hyperparam__empire10_greedy
dice	CC	badjacdet	grad_sigma	warp_sigma	lr
0.981878	2.86936	9.53973e-06	4	0.4	0.25
0.981746	2.76898	2.10597e-05	4.5	0.4	0.25
0.981494	2.66636	3.63808e-06	5	0.4	0.25
0.981369	2.919	1.82025e-05	3.5	0.4	0.25
0.981324	2.63595	1.13846e-05	5.5	0.4	0.25
0.981215	2.71956	0.000974788	2	0.2	0.25
0.981041	2.38332	0.00050598	3.5	0.2	0.25
0.98104	1.99744	0.000589177	4	0.2	0.25
0.981029	2.87402	1.95485e-05	6	0.4	0.25
0.981024	1.6976	0.00089285	4.5	0.2	0.25
0.980766	2.70559	2.91902e-05	6.5	0.4	0.25
0.980715	2.62403	3.9324e-05	7	0.4	0.25
0.980671	3.01835	9.2103e-06	3	0.4	0.25
0.980509	2.48747	0.000582687	3	0.2	0.25
0.980365	2.84318	0	4.5	0.6	0.25
0.980309	2.32261	6.23247e-05	7.5	0.4	0.25
0.980229	2.9001	0	4	0.6	0.25
0.980127	2.91445	0	5	0.6	0.25
0.980069	2.66458	1.49638e-06	6	0.6	0.25
0.979943	2.84852	1.79916e-07	5.5	0.6	0.25
0.979943	2.32591	8.92431e-05	8	0.4	0.25
0.979938	2.86776	3.21328e-06	6.5	0.6	0.25
0.979937	2.75605	0.00107442	1.5	0.2	0.25
0.979893	3.02744	3.22361e-07	2.5	0.4	0.25
0.979886	2.566	1.43807e-05	8	0.6	0.25
0.979793	2.67684	6.01668e-06	7	0.6	0.25
0.979791	2.57577	0.000753076	2.5	0.2	0.25
0.979719	2.76979	1.03183e-05	7.5	0.6	0.25
0.979613	1.74787	0.00142665	5	0.2	0.25
0.979512	2.9245	0	3.5	0.6	0.25
0.979424	2.50818	1.59233e-05	8.5	0.6	0.25
0.97922	2.22266	0.00010263	8.5	0.4	0.25
0.978799	2.52335	1.50179e-05	9	0.6	0.25
0.978448	1.54096	0.00181362	5.5	0.2	0.25
0.97841	2.00126	9.86259e-05	9	0.4	0.25
0.978365	2.96106	2.51321e-07	2	0.4	0.25
0.978358	2.84193	0	5.5	0.8	0.25
0.978313	2.87714	0	5	0.8	0.25
0.978307	3.19773	0	3	0.6	0.25
0.978266	2.59112	1.04227e-05	9.5	0.6	0.25
0.9782	2.79367	0	6.5	0.8	0.25
0.978199	2.93193	0	8	0.8	0.25
0.978198	2.90587	0	6	0.8	0.25
0.978128	2.52985	6.23362e-06	10	0.6	0.25
0.978025	2.78554	0	7	0.8	0.25
0.977986	2.96809	0	4.5	0.8	0.25
0.977965	2.99394	0.000767183	1	0.2	0.25
0.97787	2.80385	0	7.5	0.8	0.25
0.977848	2.68986	0	8.5	0.8	0.25
0.977503	2.12722	9.34795e-05	9.5	0.4	0.25
0.977414	2.66585	0	9	0.8	0.25
0.977256	2.91701	0	4	0.8	0.25
0.977102	2.4412	0	9.5	0.8	0.25
0.976881	2.89396	0	6	1	0.25
0.976854	2.55292	0	10	0.8	0.25
0.976849	2.85273	0	5.5	1	0.25
0.976757	3.01664	0	6.5	1	0.25
0.976673	3.1022	0	2.5	0.6	0.25
0.976554	2.92376	0	7.5	1	0.25
0.97655	2.98175	0	8	1	0.25
0.976497	2.76428	0	7	1	0.25
0.976484	1.362	0.00243259	6	0.2	0.25
0.976366	2.94494	0	5	1	0.25
0.976305	2.77265	0	8.5	1	0.25
0.976076	2.74382	0	9	1	0.25
0.976009	2.10112	0.000103853	10	0.4	0.25
0.975759	3.02106	0	3.5	0.8	0.25
0.975691	2.75812	0	9.5	1	0.25
0.975547	2.93159	0	6.5	1.2	0.25
0.975499	3.00022	0	6	1.2	0.25
0.975361	2.89586	0	7	1.2	0.25
0.975348	2.89266	0	7.5	1.2	0.25
0.975318	2.818	0	8	1.2	0.25
0.975299	2.77402	0	8.5	1.2	0.25
0.975295	2.60782	0	10	1	0.25
0.975272	3.01624	0	4.5	1	0.25
0.974975	2.98238	0	5.5	1.2	0.25
0.974943	2.7209	0	9	1.2	0.25
0.974898	2.78176	0	9.5	1.2	0.25
0.974827	3.07804	3.49838e-08	1.5	0.4	0.25
0.974443	2.7689	0	10	1.2	0.25
0.974221	3.2112	0	2	0.6	0.25
0.974036	2.97459	0	5	1.2	0.25
0.973993	1.29635	0.00285688	6.5	0.2	0.25
0.973955	2.96629	0	4	1	0.25
0.973897	3.15185	0	3	0.8	0.25
0.972634	3.00409	0	4.5	1.2	0.25
0.97227	2.94683	0	10	1.4	0.25
0.972256	2.68758	0	9.5	1.4	0.25
0.972166	2.99023	0	3.5	1	0.25
0.972134	2.92124	0	9	1.4	0.25
0.97191	2.96738	0	8.5	1.4	0.25
0.97184	2.90551	0	8	1.4	0.25
0.971553	2.9587	0	7.5	1.4	0.25
0.971295	3.1846	0	2.5	0.8	0.25
0.971169	3.06641	0	4	1.2	0.25
0.971053	0.943335	0.00388614	7	0.2	0.25
0.970846	2.90357	0	7	1.4	0.25
0.970739	2.94908	0	10	1.6	0.25
0.970569	3.19729	0	1	0.4	0.25
0.970419	2.74651	0	9.5	1.6	0.25
0.970285	2.98253	0	6.5	1.4	0.25
0.970214	2.75784	0	9	1.6	0.25
0.970214	3.20383	0	1.5	0.6	0.25
0.969849	3.08259	0	3	1	0.25
0.969783	2.85146	0	8.5	1.6	0.25
0.969519	3.05394	0	6	1.4	0.25
0.969337	3.02175	0	8	1.6	0.25
0.969108	3.0522	0	3.5	1.2	0.25
0.969037	2.91808	0	7.5	1.6	0.25
0.968673	3.03341	0	5.5	1.4	0.25
0.968485	2.86992	0	7	1.6	0.25
0.968001	3.24087	0	2	0.8	0.25
0.967763	2.94454	0	6.5	1.6	0.25
0.967613	3.0358	0	5	1.4	0.25
0.967134	2.96222	0	6	1.6	0.25
0.966924	3.16926	0	2.5	1	0.25
0.966697	0.953262	0.00463397	7.5	0.2	0.25
0.966685	3.27996	0	3	1.2	0.25
0.966348	3.08411	0	4.5	1.4	0.25
0.966199	2.95601	0	10	1.8	0.25
0.96605	3.111	0	5.5	1.6	0.25
0.965022	2.82351	0	8	1.8	0.25
0.964899	3.49114	0	1	0.6	0.25
0.964857	3.0549	0	5	1.6	0.25
0.964435	2.88171	0	10	2	0.25
0.964415	3.17359	0	4	1.4	0.25
0.964074	3.25395	0	2.5	1.2	0.25
0.964018	2.87602	0	9.5	2	0.25
0.963713	3.22144	0	2	1	0.25
0.963679	2.94178	0	9	2	0.25
0.963667	3.34385	0	1.5	0.8	0.25
0.963566	1.28227	0.00538288	8	0.2	0.25
0.963355	3.06186	0	8.5	2	0.25
0.962976	2.78713	0	10	2.2	0.25
0.962909	3.15263	0	4.5	1.6	0.25
0.962765	2.94498	0	9.5	2.2	0.25
0.962633	2.93568	0	8	2	0.25
0.962323	3.09785	0	3.5	1.4	0.25
0.961898	3.03161	0	9	2.2	0.25
0.961868	3.10728	0	7.5	2	0.25
0.961311	3.2751	0	4	1.6	0.25
0.961278	2.98591	0	8.5	2.2	0.25
0.961062	2.98315	0	7	2	0.25
0.960567	3.06725	0	8	2.2	0.25
0.960387	0.980651	0.00620621	8.5	0.2	0.25
0.960376	3.41142	0	2	1.2	0.25
0.960196	3.09744	0	6.5	2	0.25
0.96017	2.93999	0	7.5	2.2	0.25
0.959821	3.34185	0	3	1.4	0.25
0.959383	3.16685	0	3.5	1.6	0.25
0.959277	3.22752	0	6	2	0.25
0.959249	3.14892	0	5	1.8	0.25
0.959207	2.86935	0	7	2.2	0.25
0.959063	3.47278	0	1.5	1	0.25
0.958555	3.04709	0	6.5	2.2	0.25
0.95829	3.07106	0	5.5	2	0.25
0.958227	2.86392	0	10	2.4	0.25
0.958104	2.96136	0	9.5	2.4	0.25
0.957953	3.45615	0	1	0.8	0.25
0.957829	3.29828	0	4.5	1.8	0.25
0.957526	3.03557	0	6	2.2	0.25
0.957485	1.01027	0.00768136	9	0.2	0.25
0.957472	2.91202	0	9	2.4	0.25
0.957054	3.31696	0	3	1.6	0.25
0.957037	3.34809	0	5	2	0.25
0.957005	3.32665	0	2.5	1.4	0.25
0.957002	3.00021	0	8.5	2.4	0.25
0.956829	2.9258	0	10	2.6	0.25
0.956694	2.97698	0	8	2.4	0.25
0.956682	3.18208	0	5.5	2.2	0.25
0.956362	3.03269	0	9.5	2.6	0.25
0.956323	3.36753	0	4	1.8	0.25
0.956271	3.19368	0	9	2.6	0.25
0.956098	3.43916	0	1.5	1.2	0.25
0.955899	3.11213	0	7.5	2.4	0.25
0.955815	3.11159	0	8.5	2.6	0.25
0.955734	3.2449	0	4.5	2	0.25
0.955562	3.16161	0	5	2.2	0.25
0.955332	3.04118	0	7	2.4	0.25
0.955226	2.91427	0	8	2.6	0.25
0.954662	3.06473	0	7.5	2.6	0.25
0.954612	1.0621	0.00894836	9.5	0.2	0.25
0.954563	3.04055	0	6.5	2.4	0.25
0.954428	3.52354	0	2.5	1.6	0.25
0.95441	3.41663	0	3.5	1.8	0.25
0.954195	3.22837	0	4.5	2.2	0.25
0.954007	2.96962	0	7	2.6	0.25
0.9539	2.83929	0	10	2.8	0.25
0.953863	3.48429	0	2	1.4	0.25
0.9537	3.6325	0	1	1	0.25
0.953699	3.16897	0	6	2.4	0.25
0.953591	2.92469	0	9.5	2.8	0.25
0.953229	3.16479	0	6.5	2.6	0.25
0.953075	2.95877	0	9	2.8	0.25
0.952882	2.91047	0	10	3	0.25
0.952754	3.04205	0	8.5	2.8	0.25
0.952689	3.1166	0	5.5	2.4	0.25
0.952514	3.31115	0	4	2.2	0.25
0.952405	2.99481	0	9.5	3	0.25
0.95228	3.0723	0	6	2.6	0.25
0.952236	3.33874	0	3.5	2	0.25
0.952209	3.34805	0	3	1.8	0.25
0.952144	3.02122	0	8	2.8	0.25
0.951979	2.99188	0	9	3	0.25
0.951856	2.91799	0	10	3.2	0.25
0.951529	3.24827	0	7.5	2.8	0.25
0.951422	3.25729	0	5	2.4	0.25
0.951411	2.99695	0	8.5	3	0.25
0.951309	3.03114	0	9.5	3.2	0.25
0.951285	3.46505	0	2	1.6	0.25
0.951075	2.95503	0	5.5	2.6	0.25
0.950951	3.01586	0	9	3.2	0.25
0.950942	2.96098	0	8	3	0.25
0.950937	3.54622	0	1	1.2	0.25
0.950719	2.86511	0	7	2.8	0.25
0.950495	3.01097	0	8.5	3.2	0.25
0.950427	3.3572	0	3.5	2.2	0.25
0.950266	2.87924	0	7.5	3	0.25
0.950003	3.26017	0	4.5	2.4	0.25
0.949983	2.98026	0	6.5	2.8	0.25
0.949937	1.00258	0.00964812	10	0.2	0.25
0.949936	3.03249	0	8	3.2	0.25
0.949928	3.21242	0	5	2.6	0.25
0.949886	3.44838	0	1.5	1.4	0.25
0.949519	3.38181	0	2.5	1.8	0.25
0.949493	2.99923	0	7	3	0.25
0.949189	3.01237	0	7.5	3.2	0.25
0.949118	2.99674	0	10	3.4	0.25
0.94901	2.93178	0	6	2.8	0.25
0.948715	3.04344	0	9.5	3.4	0.25
0.948674	3.03182	0	6.5	3	0.25
0.94858	3.22719	0	4.5	2.6	0.25
0.94847	2.97976	0	7	3.2	0.25
0.948333	3.06804	0	9	3.4	0.25
0.948322	3.16125	0	4	2.4	0.25
0.948274	3.44899	0	3	2.2	0.25
0.948078	2.82957	0	10	3.6	0.25
0.94789	2.86674	0	5.5	2.8	0.25
0.947764	2.76438	0	9.5	3.6	0.25
0.947744	3.14139	0	8.5	3.4	0.25
0.947728	3.10213	0	6	3	0.25
0.947595	3.10469	0	6.5	3.2	0.25
0.947345	3.39938	0	1.5	1.6	0.25
0.947311	2.94543	0	9	3.6	0.25
0.946985	2.90098	0	8	3.4	0.25
0.946829	3.15797	0	4	2.6	0.25
0.946737	2.97061	0	5	2.8	0.25
0.946711	3.08622	0	8.5	3.6	0.25
0.946639	3.05925	0	6	3.2	0.25
0.946628	3.06109	0	5.5	3	0.25
0.946422	3.1319	0	3.5	2.4	0.25
0.946391	3.10587	0	7.5	3.4	0.25
0.946121	3.16466	0	8	3.6	0.25
0.945914	2.80175	0	10	3.8	0.25
0.945594	3.26934	0	2.5	2.2	0.25
0.945518	3.11887	0	7	3.4	0.25
0.94547	2.85072	0	5.5	3.2	0.25
0.945373	3.04147	0	9.5	3.8	0.25
0.945357	3.05752	0	7.5	3.6	0.25
0.94532	3.17974	0	5	3	0.25
0.945142	3.04101	0	4.5	2.8	0.25
0.945	2.91832	0	10	4	0.25
0.944902	3.25432	0	3.5	2.6	0.25
0.944854	3.62275	0	1	1.4	0.25
0.944794	3.05716	0	9	3.8	0.25
0.944557	2.9712	0	6.5	3.4	0.25
0.944539	3.05674	0	7	3.6	0.25
0.944416	2.83256	0	9.5	4	0.25
0.944294	3.24721	0	3	2.4	0.25
0.944183	3.05656	0	8.5	3.8	0.25
0.944162	3.32741	0	2	2	0.25
0.944152	3.08528	0	10	4.2	0.25
0.944107	3.02985	0	2	1.8	0.25
0.944097	3.07284	0	5	3.2	0.25
0.943866	3.09585	0	9	4	0.25
0.943763	3.05261	0	4.5	3	0.25
0.943654	3.03902	0	9.5	4.2	0.25
0.94364	3.01523	0	6	3.4	0.25
0.943576	3.1372	0	6.5	3.6	0.25
0.94347	3.08728	0	8	3.8	0.25
0.943468	2.99301	0	4	2.8	0.25
0.943258	3.23426	0	8.5	4	0.25
0.943003	3.08475	0	9	4.2	0.25
0.942741	3.16699	0	3	2.6	0.25
0.942685	3.26541	0	7.5	3.8	0.25
0.942619	3.00242	0	4.5	3.2	0.25
0.942526	3.14626	0	8	4	0.25
0.942493	3.58901	0	2	2.2	0.25
0.942486	3.13354	0	6	3.6	0.25
0.94247	3.41738	0	1.5	1.8	0.25
0.942389	3.28854	0	8.5	4.2	0.25
0.942375	3.4123	0	1	1.6	0.25
0.942306	3.08234	0	5.5	3.4	0.25
0.942042	3.09006	0	4	3	0.25
0.941867	3.1428	0	7	3.8	0.25
0.941824	3.14976	0	10	4.4	0.25
0.941742	3.24938	0	7.5	4	0.25
0.94165	3.19186	0	8	4.2	0.25
0.941602	3.31017	0	2.5	2.4	0.25
0.941457	3.09045	0	3.5	2.8	0.25
0.941297	3.0603	0	9.5	4.4	0.25
0.941159	3.04935	0	5.5	3.6	0.25
0.941057	2.84363	0	10	4.6	0.25
0.940927	3.14423	0	5	3.4	0.25
0.940863	3.18589	0	6.5	3.8	0.25
0.940855	3.22967	0	7.5	4.2	0.25
0.940842	3.24315	0	4	3.2	0.25
0.94083	3.11665	0	7	4	0.25
0.94065	3.13077	0	9	4.4	0.25
0.940475	2.87787	0	9.5	4.6	0.25
0.940045	3.09479	0	3.5	3	0.25
0.940036	3.25454	0	2.5	2.6	0.25
0.939983	3.18581	0	8.5	4.4	0.25
0.939952	3.24044	0	7	4.2	0.25
0.939924	3.11746	0	5	3.6	0.25
0.939882	3.31078	0	6.5	4	0.25
0.939825	3.08474	0	9	4.6	0.25
0.939785	3.32069	0	6	3.8	0.25
0.939455	3.20825	0	4.5	3.4	0.25
0.939247	3.20725	0	8	4.4	0.25
0.939235	3.00716	0	3	2.8	0.25
0.939143	3.16871	0	8.5	4.6	0.25
0.938936	3.35432	0	6.5	4.2	0.25
0.938931	2.91139	0	10	4.8	0.25
0.938852	2.97923	0	3.5	3.2	0.25
0.938782	3.38417	0	1.5	2.2	0.25
0.938726	3.25147	0	6	4	0.25
0.938519	3.27918	0	5.5	3.8	0.25
0.93844	3.34213	0	2	2.4	0.25
0.938396	3.28708	0	9.5	4.8	0.25
0.938386	3.21624	0	4.5	3.6	0.25
0.938364	3.23927	0	8	4.6	0.25
0.93834	3.23862	0	7.5	4.4	0.25
0.937891	3.2369	0	6	4.2	0.25
0.937802	3.16583	0	3	3	0.25
0.937786	3.08528	0	4	3.4	0.25
0.937776	3.2849	0	1	1.8	0.25
0.937646	3.13457	0	9	4.8	0.25
0.937553	3.27242	0	7.5	4.6	0.25
0.93753	3.23301	0	7	4.4	0.25
0.937505	3.27958	0	5.5	4	0.25
0.937165	3.34063	0	5	3.8	0.25
0.936977	3.08174	0	8.5	4.8	0.25
0.936919	3.29161	0	2	2.6	0.25
0.936646	3.29525	0	7	4.6	0.25
0.936643	3.16457	0	4	3.6	0.25
0.936636	3.19256	0	5.5	4.2	0.25
0.936632	3.09331	0	3	3.2	0.25
0.936598	3.10443	0	2.5	2.8	0.25
0.936542	3.33991	0	6.5	4.4	0.25
0.936236	3.12149	0	8	4.8	0.25
0.936183	3.35338	0	5	4	0.25
0.935798	3.08475	0	3.5	3.4	0.25
0.935708	3.16772	0	6.5	4.6	0.25
0.935632	3.39351	0	4.5	3.8	0.25
0.935396	3.15384	0	6	4.4	0.25
0.935363	3.1935	0	7.5	4.8	0.25
0.935295	3.27908	0	5	4.2	0.25
0.93526	3.22588	0	2.5	3	0.25
0.934749	3.37845	0	1.5	2.4	0.25
0.934698	3.2159	0	3.5	3.6	0.25
0.934616	3.35551	0	4.5	4	0.25
0.934533	3.04454	0	6	4.6	0.25
0.934472	2.94515	0	7	4.8	0.25
0.93415	3.2108	0	5.5	4.4	0.25
0.934101	3.16052	0	2.5	3.2	0.25
0.934099	3.43491	0	1	2.2	0.25
0.933971	3.34071	0	4	3.8	0.25
0.933728	3.19738	0	4.5	4.2	0.25
0.93364	3.11301	0	3	3.4	0.25
0.933602	3.01124	0	2	2.8	0.25
0.9335	2.85014	0	6.5	4.8	0.25
0.933346	3.11403	0	5.5	4.6	0.25
0.933334	3.16375	0	1.5	2.6	0.25
0.932973	3.09422	0	4	4	0.25
0.932892	2.97236	0	5	4.4	0.25
0.932663	3.18577	0	3	3.6	0.25
0.932353	2.85689	0	6	4.8	0.25
0.932322	3.18595	0	2	3	0.25
0.932178	3.03595	0	3.5	3.8	0.25
0.932163	3.12182	0	4	4.2	0.25
0.932068	2.93436	0	5	4.6	0.25
0.931452	2.87403	0	4.5	4.4	0.25
0.931275	3.0736	0	2.5	3.4	0.25
0.931266	3.14066	0	2	3.2	0.25
0.931209	2.81381	0	5.5	4.8	0.25
0.931178	2.83354	0	3.5	4	0.25
0.930673	2.77208	0	4.5	4.6	0.25
0.930537	2.89433	0	1	2.4	0.25
0.930358	2.83931	0	3.5	4.2	0.25
0.930294	3.07506	0	1.5	2.8	0.25
0.930271	2.90462	0	2.5	3.6	0.25
0.930163	2.84884	0	3	3.8	0.25
0.929948	2.55013	0	5	4.8	0.25
0.929907	2.69118	0	4	4.4	0.25
0.929247	2.88577	0	3	4	0.25
0.92917	2.62721	0	4	4.6	0.25
0.929156	2.94396	0	1	2.6	0.25
0.929046	2.91533	0	1.5	3	0.25
0.928637	2.463	0	4.5	4.8	0.25
0.928623	2.71116	0	2	3.4	0.25
0.928443	2.79483	0	3	4.2	0.25
0.928179	2.6015	0	3.5	4.4	0.25
0.92813	2.85372	0	1.5	3.2	0.25
0.927951	2.63112	0	2.5	3.8	0.25
0.927689	2.74003	0	2	3.6	0.25
0.92746	2.46358	0	3.5	4.6	0.25
0.927253	2.40632	0	4	4.8	0.25
0.927101	2.57123	0	2.5	4	0.25
0.926385	2.36106	0	3	4.4	0.25
0.92636	2.59995	0	1	2.8	0.25
0.926354	2.36814	0	2.5	4.2	0.25
0.925738	2.38088	0	3	4.6	0.25
0.925705	2.55713	0	1.5	3.4	0.25
0.925676	2.32866	0	3.5	4.8	0.25
0.925557	2.3769	0	2	3.8	0.25
0.925373	2.53373	0	1	3	0.25
0.924892	2.42828	0	1.5	3.6	0.25
0.924862	2.31433	0	2	4	0.25
0.92456	2.36437	0	1	3.2	0.25
0.92452	2.35593	0	2.5	4.4	0.25
0.924183	2.3066	0	2	4.2	0.25
0.924104	2.21602	0	3	4.8	0.25
0.923918	2.19064	0	2.5	4.6	0.25
0.923129	2.24719	0	1.5	3.8	0.25
0.922563	2.25859	0	1	3.4	0.25
0.922518	2.17069	0	2	4.4	0.25
0.922429	2.14473	0	2.5	4.8	0.25
0.922421	2.10821	0	1.5	4	0.25
0.922009	2.1393	0	2	4.6	0.25
0.921866	2.14387	0	1.5	4.2	0.25
0.921837	2.10823	0	1	3.6	0.25
0.920688	1.86616	0	2	4.8	0.25
0.920486	1.94675	0	1.5	4.4	0.25
0.920343	2.0133	0	1	3.8	0.25
0.920005	1.82714	0	1.5	4.6	0.25
0.919803	1.89049	0	1	4	0.25
0.919345	1.84428	0	1	4.2	0.25
0.918959	1.69302	0	1.5	4.8	0.25
0.918274	1.64393	0	1	4.4	0.25
0.917938	1.61357	0	1	4.6	0.25
0.917119	1.47052	0	1	4.8	0.25
0.870664	0.02169	0	9.5	1.8	0.25
0.868497	0.0215785	0	9	1.8	0.25
0.867444	0.0213971	0	8.5	1.8	0.25
0.865996	0.0208201	0	7.5	1.8	0.25
0.860858	0.0202584	0	7	1.8	0.25
0.858729	0.019476	0	6.5	1.8	0.25
0.853688	0.0185009	0	6	1.8	0.25
0.852396	0.0180726	0	5.5	1.8	0.25
0.834454	0.0144913	0	4	2	0.25
0.820897	0.0126628	0	3	2	0.25
0.815904	0.0119615	0	2.5	2	0.25
0.804246	0.0103063	0	1.5	2	0.25
0.798642	0.00938637	0	1	2	0.25

## Sheet: hyperparam__greedy-tuner-lpba40
target_overlap	grad_sigma	warp_sigma	lr
0.756495	1.6	0.857143	1
0.756427	1.8	1	1
0.756388	1.4	0.857143	1
0.756207	2	1	1
0.756131	1.8	0.857143	0.8
0.756121	1.8	0.857143	1
0.756095	1.6	1	1
0.756017	1.2	0.714286	1
0.756005	1	0.714286	1
0.755963	1.2	0.714286	0.8
0.755957	2	0.857143	0.8
0.755858	2.2	1	1
0.755814	1.4	0.714286	0.8
0.755773	1.6	0.857143	0.8
0.755718	2	0.857143	1
0.755662	2.2	0.857143	0.8
0.755655	1	0.571429	0.8
0.755646	1.6	0.714286	0.6
0.755609	2	1	0.8
0.755599	1.4	0.571429	0.6
0.755593	1	0.714286	0.8
0.755585	1.2	0.571429	0.8
0.755538	1.4	0.714286	0.6
0.755536	2.2	1	0.8
0.755524	0.8	0.714286	1
0.755492	0.8	0.571429	1
0.755455	1.4	1	1
0.755449	1	0.571429	1
0.755442	2.4	1	0.8
0.75543	1.8	1	0.8
0.755405	2.4	1	1
0.755402	1.2	0.857143	1
0.755392	1.2	0.571429	0.6
0.755374	1.8	0.714286	0.6
0.755317	1.6	0.714286	0.8
0.755266	1.4	0.857143	0.8
0.75517	0.8	0.571429	0.8
0.755168	1.6	0.571429	0.6
0.755143	2.4	0.857143	0.6
0.755096	2.4	0.857143	0.8
0.755077	2.6	1	0.8
0.755058	1.4	0.714286	1
0.755052	2.2	0.857143	1
0.754963	2	0.857143	0.6
0.75496	2.2	0.857143	0.6
0.754938	1	0.571429	0.6
0.754906	2	0.714286	0.6
0.754894	1.8	0.571429	0.4
0.754782	1.4	0.571429	0.8
0.754774	1	0.428571	0.6
0.754763	2.6	0.857143	0.6
0.754754	1.2	0.714286	0.6
0.754753	2	0.571429	0.4
0.754747	1.2	0.571429	1
0.754677	1.4	0.428571	0.4
0.754659	1.6	0.571429	0.4
0.754656	2.6	1	1
0.75464	1.8	0.857143	0.6
0.754598	2.8	1	0.8
0.754582	2	0.714286	0.4
0.754573	0.8	0.428571	0.6
0.754549	2.2	0.714286	0.4
0.754528	1.2	0.428571	0.4
0.754519	0.6	0.571429	1
0.754517	1.2	0.428571	0.6
0.754517	2.6	0.857143	0.8
0.754513	1.8	0.571429	0.6
0.754507	0.8	0.714286	0.8
0.754484	2.2	0.571429	0.4
0.754455	1.8	0.714286	0.4
0.754404	1.8	0.714286	0.8
0.754401	2.8	0.857143	0.6
0.754382	1.6	0.428571	0.4
0.754353	2.4	0.714286	0.4
0.754318	2.2	0.714286	0.6
0.75428	1.4	0.571429	0.4
0.754212	0.8	0.428571	0.8
0.754159	2.8	1	0.6
0.754134	0.6	0.428571	0.8
0.754099	2.6	1	0.6
0.754075	1	0.857143	1
0.754056	1.6	0.571429	0.8
0.754048	2.4	1	0.6
0.754042	1	0.428571	0.4
0.753968	2.4	0.571429	0.4
0.753965	2.6	0.714286	0.4
0.75393	1.6	1	0.8
0.753921	3	1	0.8
0.7539	3	0.857143	0.6
0.753886	2.4	0.857143	1
0.753881	1.6	0.714286	1
0.753837	3	1	0.6
0.753832	2	0.571429	0.6
0.753807	0.6	0.428571	1
0.753699	0.8	1	1
0.753693	2.8	0.857143	0.8
0.753605	1.8	0.428571	0.4
0.753595	0.8	0.571429	0.6
0.753577	1	0.428571	0.8
0.75342	1	0.714286	0.6
0.753374	1.4	0.428571	0.6
0.753364	1.4	1	0.6
0.753338	2.6	0.571429	0.4
0.753332	0.6	0.714286	1
0.753284	1.6	0.714286	0.4
0.753256	2	0.714286	0.8
0.753241	2.4	0.714286	0.6
0.753225	0.6	0.428571	0.6
0.753196	2.8	1	1
0.75312	2.8	0.714286	0.4
0.753118	0.8	0.428571	1
0.753062	1	1	0.8
0.752977	2	0.428571	0.4
0.752913	0.6	0.571429	0.8
0.752864	1.2	0.428571	0.8
0.752857	2.2	1	0.6
0.752794	2.6	0.857143	1
0.752772	2.2	0.571429	0.6
0.75277	0.8	0.428571	0.4
0.75272	3	0.714286	0.4
0.752684	3	0.857143	0.8
0.75268	1.4	0.571429	1
0.752668	2.6	0.714286	0.6
0.752667	0.6	0.857143	1
0.752652	1.6	0.428571	0.6
0.752587	3	1	1
0.752478	1.4	0.714286	0.4
0.752466	1.2	1	1
0.752465	2.8	0.571429	0.4
0.752431	1.6	0.857143	0.6
0.752422	2	1	0.6
0.752421	2.2	0.714286	0.8
0.752419	2.2	0.428571	0.4
0.752398	1.4	1	0.8
0.752322	1.2	0.857143	0.8
0.752289	3	0.857143	0.4
0.752285	1.8	0.571429	0.8
0.752249	2	0.428571	0.2
0.752248	2.4	0.428571	0.2
0.752206	2.2	0.428571	0.2
0.752184	1.2	0.571429	0.4
0.752183	2.2	1	0.4
0.752175	1.8	0.714286	1
0.752135	1.8	0.428571	0.2
0.752123	2.8	0.857143	0.4
0.752078	2.8	0.857143	1
0.751891	2.6	0.428571	0.2
0.751882	2.4	0.571429	0.6
0.751848	3	0.571429	0.4
0.751778	1	0.857143	0.6
0.751778	0.4	0.428571	1
0.751766	1.8	1	0.6
0.75174	2.6	0.857143	0.4
0.751685	2.8	0.714286	0.6
0.751629	1.2	0.285714	0.2
0.751612	1	0.428571	1
0.751573	2.4	0.857143	0.4
0.751551	1.6	0.571429	1
0.751497	0.4	0.714286	0.8
0.751489	2.8	0.428571	0.2
0.751475	1	0.285714	0.2
0.751423	0.8	0.857143	1
0.751345	1.4	0.285714	0.2
0.75133	1.6	0.857143	0.4
0.751256	1.4	0.857143	0.6
0.751245	2.4	0.714286	0.8
0.751209	2	1	0.4
0.751201	2	0.714286	1
0.751192	0.4	0.428571	0.8
0.751105	2.4	0.428571	0.4
0.751064	2	0.571429	0.8
0.751019	1.6	0.428571	0.2
0.750997	3	0.428571	0.2
0.750882	1.8	0.428571	0.6
0.750876	1	0.857143	0.8
0.75084	1.6	0.285714	0.2
0.7508	0.8	0.285714	0.2
0.750792	1	1	1
0.750791	0.8	0.714286	0.6
0.750691	2.6	0.571429	0.6
0.750571	0.6	0.714286	0.8
0.750409	2.6	0.428571	0.4
0.750306	2	0.714286	0.2
0.750269	2.8	0.571429	0.2
0.750249	0.4	0.571429	1
0.750227	1.4	0.428571	0.8
0.750208	0.8	0.714286	0.4
0.750177	1.4	0.428571	0.2
0.750173	2.2	0.571429	0.8
0.750132	1	0.571429	0.4
0.750119	3	0.857143	1
0.750106	1.8	0.285714	0.2
0.750041	1.2	0.428571	1
0.749967	1.8	0.571429	1
0.749894	3	0.571429	0.2
0.749894	0.8	1	0.8
0.749871	1.2	1	0.6
0.749855	2.6	0.571429	0.2
0.749853	2.4	0.571429	0.2
0.749838	2.2	0.857143	0.4
0.749783	1.8	1	0.4
0.749755	3	1	0.4
0.74975	1.8	0.714286	0.2
0.749723	2	0.428571	0.6
0.749707	2.8	1	0.4
0.749692	2.2	0.714286	1
0.749665	2.6	0.714286	0.8
0.749564	1.4	0.857143	0.4
0.749466	3	0.714286	0.6
0.74946	0.8	0.285714	0.4
0.74941	2.8	0.428571	0.4
0.74938	0.6	0.285714	0.4
0.749325	1.2	1	0.8
0.749291	3	0.571429	0.6
0.749271	1.2	0.714286	0.4
0.749261	0.6	0.571429	0.6
0.749142	1.6	0.428571	0.8
0.749053	1.6	1	0.6
0.749031	0.6	0.857143	0.8
0.749026	2	0.571429	1
0.749023	2.6	1	0.4
0.748985	2	0.857143	0.4
0.748981	1	0.285714	0.4
0.748951	2	0.285714	0.2
0.748946	2.2	0.571429	0.2
0.74886	2.8	0.714286	0.8
0.748823	2.2	0.428571	0.6
0.748821	0.6	1	1
0.748761	0.4	0.714286	1
0.748671	0.8	0.857143	0.6
0.748646	3	0.428571	0.4
0.748621	0.4	0.428571	0.6
0.7486	2.4	1	0.4
0.748523	2	0.571429	0.2
0.748455	2.4	0.714286	1
0.748451	0.2	0.571429	1
0.748449	2.8	0.571429	0.6
0.748439	2.4	0.571429	0.8
0.748344	0.8	0.857143	0.8
0.748342	0.6	0.428571	0.4
0.748247	0.4	0.571429	0.8
0.748221	2.8	0.714286	0.2
0.748209	0.6	0.285714	0.2
0.748151	1.2	0.857143	0.6
0.748148	2.4	0.428571	0.6
0.74813	1.8	0.857143	0.4
0.748093	1.8	0.428571	0.8
0.748091	3	0.714286	0.2
0.747981	3	0.857143	0.2
0.747822	0.8	0.571429	0.4
0.747752	2.2	0.285714	0.2
0.747714	2.6	0.714286	0.2
0.747619	3	0.714286	0.8
0.747594	1.8	0.571429	0.2
0.747577	1	1	0.6
0.747529	1.2	0.285714	0.4
0.747515	2.4	0.285714	0.2
0.747477	1	0.714286	0.4
0.747406	2.8	0.857143	0.2
0.747361	2.4	0.714286	0.2
0.747286	1.6	1	0.4
0.747192	2.6	0.714286	1
0.747179	2.2	0.571429	1
0.747167	2.6	0.571429	0.8
0.747155	1.6	0.714286	0.2
0.74715	1.4	0.428571	1
0.747125	0.4	0.857143	1
0.74709	0.4	0.714286	0.6
0.747015	0.4	0.285714	0.4
0.747002	3	0.428571	1
0.746991	0	0.571429	1
0.746838	2.8	0.714286	1
0.74668	0.6	0.285714	0.6
0.746669	2.6	0.285714	0.2
0.746643	0.6	0.714286	0.6
0.74663	2.8	0.571429	0.8
0.746571	1.4	0.285714	0.4
0.746413	2.4	0.571429	1
0.746251	2.6	0.428571	0.6
0.746248	2	0.428571	0.8
0.746235	3	0.571429	0.8
0.746185	1.2	0.428571	0.2
0.746178	2.8	0.285714	0.2
0.746158	0.2	0.714286	1
0.745979	1.6	0.428571	1
0.745902	2.6	0.857143	0.2
0.745891	3	0.714286	1
0.745775	0.8	0.285714	0.6
0.745716	2.2	0.714286	0.2
0.745714	1.4	1	0.4
0.745689	0.4	0.285714	0.6
0.745672	1.2	0.857143	0.4
0.745655	1.6	0.285714	0.4
0.745572	1.4	0.714286	0.2
0.74544	2.2	0.428571	0.8
0.745405	3	0.285714	0.2
0.745288	0.2	0.571429	0.8
0.745256	1.8	0.428571	1
0.745206	2.6	0.571429	1
0.745195	1.2	0.571429	0.2
0.74519	2.8	0.428571	0.6
0.745186	2.4	0.857143	0.2
0.745182	2.4	0.428571	0.8
0.745067	0.6	0.714286	0.4
0.744989	2.8	0.571429	1
0.744982	0.2	0.428571	1
0.744979	1	0.285714	0.6
0.74495	1.6	0.571429	0.2
0.744606	3	1	0.2
0.744494	0.6	1	0.8
0.744494	0.6	0.285714	0.8
0.744413	3	0.428571	0.6
0.744391	0	0.714286	1
0.744342	0.8	1	0.6
0.744336	3	0.571429	1
0.744333	0.4	0.571429	0.6
0.744292	1	0.428571	0.2
0.744163	2.8	1	0.2
0.744063	0	0.428571	1
0.744025	1.2	0.285714	0.6
0.743866	0.4	0.285714	0.8
0.743845	0	0.571429	0.8
0.74379	2	0.428571	1
0.743741	2.6	0.428571	0.8
0.743711	1.8	0.285714	0.4
0.743694	0.4	0.285714	0.2
0.743496	1.4	0.571429	0.2
0.743434	0.2	0.428571	0.8
0.743398	1	0.857143	0.4
0.743211	1	0.571429	0.2
0.743134	0.8	0.285714	0.8
0.743118	0.4	0.428571	0.4
0.742994	0.4	0.857143	0.8
0.742986	2	0.285714	0.4
0.742978	0.6	0.857143	0.6
0.742905	0.6	0.571429	0.4
0.742877	0.4	0.571429	0.4
0.742857	0.4	1	1
0.742845	2.2	0.857143	0.2
0.742804	2.4	0.428571	1
0.742742	2.4	0.285714	0.4
0.74263	0.6	0.285714	1
0.742488	2.2	0.428571	1
0.74247	0.2	0.714286	0.8
0.742113	2.6	1	0.2
0.742085	2.8	0.428571	0.8
0.742082	2	0.857143	0.2
0.742009	0.4	0.285714	1
0.741841	0	0.428571	0.8
0.741834	0.2	0.285714	0.6
0.741713	2.2	0.285714	0.4
0.741675	3	0.428571	0.8
0.741554	2.6	0.428571	1
0.741534	0.8	0.428571	0.2
0.741451	1.2	0.714286	0.2
0.741407	1.4	0.285714	0.6
0.741405	1	0.285714	0.8
0.741366	0.2	0.285714	0.8
0.741287	2.8	0.428571	1
0.741256	2.4	1	0.2
0.741091	2.6	0.285714	0.4
0.741072	1.2	1	0.4
0.74106	1.6	0.285714	0.6
0.740724	2.8	0.285714	0.4
0.740709	0.2	0.285714	1
0.740609	0	0.714286	0.8
0.740607	0.2	0.571429	0.6
0.740527	0	0.285714	0.8
0.74039	0	0.285714	0.6
0.740366	0.2	0.285714	0.4
0.740312	0.8	0.857143	0.4
0.740293	1.8	0.857143	0.2
0.740281	0.8	0.285714	1
0.740127	0.8	0.571429	0.2
0.739971	0	0.285714	1
0.739857	0.2	0.428571	0.6
0.739772	1.2	0.285714	0.8
0.739478	1.8	0.285714	0.6
0.739413	3	0.285714	0.4
0.739245	2	0.285714	0.6
0.739204	1	0.714286	0.2
0.73915	0.2	0.428571	0.4
0.738833	0.4	0.714286	0.4
0.738791	1	1	0.4
0.738666	0	0.571429	0.6
0.738591	2.2	1	0.2
0.738556	0	0.285714	0.4
0.738512	1	0.285714	1
0.738397	1.4	0.285714	0.8
0.738356	0.4	1	0.8
0.738259	2	0.285714	1
0.738192	0.6	1	0.6
0.737982	2.4	0.285714	0.6
0.737959	1.2	0	0.2
0.737845	0.2	0.857143	1
0.737829	0	0.428571	0.6
0.737387	2.4	0.285714	1
0.737319	1.2	0.285714	1
0.737237	2.2	0.285714	0.6
0.737203	2	1	0.2
0.737195	0	0.428571	0.4
0.737048	0.2	0.714286	0.6
0.737021	0.4	0.857143	0.6
0.737	1.6	0.857143	0.2
0.736982	1.6	0.285714	0.8
0.736759	2.8	0.285714	0.6
0.736494	2.6	0.285714	0.6
0.736312	1.8	0.285714	0.8
0.736204	2.2	0.285714	1
0.73604	1.4	0.142857	0.2
0.735883	0.8	0.714286	0.2
0.735847	0	0.857143	1
0.735695	1.8	1	0.2
0.735639	1	0.142857	0.2
0.735558	0.4	0.428571	0.2
0.735537	1.4	0	0.2
0.735481	2.4	0	0.2
0.735412	1.4	0.285714	1
0.735369	2	0.285714	0.8
0.735224	0.8	1	0.4
0.735178	1	0	0.2
0.735155	2	0	0.2
0.73514	3	0.285714	0.6
0.735096	2.8	0.285714	1
0.735085	0.6	0.428571	0.2
0.735078	1.4	0.857143	0.2
0.734815	0	0.714286	0.6
0.734799	0.6	0	0.4
0.734796	2.6	0.285714	1
0.734781	1	0	0.4
0.734753	3	0.285714	1
0.734736	1.8	0.142857	0.2
0.734525	0.8	0	0.2
0.734403	2.8	0	0.2
0.73422	0.8	0	0.4
0.734081	0.8	0.142857	0.2
0.733949	1.6	0.285714	1
0.733827	2.4	0.285714	0.8
0.733688	2.2	0.285714	0.8
0.733588	0.6	0.857143	0.4
0.73352	1.6	0	0.2
0.73338	0.2	1	1
0.733289	0.6	0.571429	0.2
0.733156	0.2	0.857143	0.8
0.732997	1.2	0.142857	0.2
0.732939	1.8	0	0.2
0.732652	1.8	0.285714	1
0.732358	0.6	0	0.2
0.732314	2.8	0.285714	0.8
0.732099	0.2	0.571429	0.4
0.732026	1.6	1	0.2
0.731973	3	0.285714	0.8
0.731862	0.6	0.142857	0.2
0.731841	2.6	0.285714	0.8
0.731833	0.4	1	0.6
0.731831	0.2	0.285714	0.2
0.731652	0.4	0	0.4
0.731595	0.6	0	0.6
0.731314	0	1	1
0.731282	1.4	0	0.4
0.731256	1.2	0	0.4
0.731107	0	0.857143	0.8
0.730538	1.8	0	0.4
0.730159	1.4	1	0.2
0.729902	0.4	0	0.6
0.7299	1.2	0.857143	0.2
0.729898	0	0.571429	0.4
0.729742	1	0.142857	0.6
0.729305	0	0.285714	0.2
0.7291	1	0	0.6
0.729098	0.8	0	0.6
0.729034	0	0.142857	0.8
0.728858	2	0.142857	0.2
0.728853	1.6	0.142857	0.2
0.728843	0	0.142857	0.6
0.728714	0.8	0.142857	0.4
0.728626	0.2	0.142857	0.4
0.728611	2.4	0.142857	0.2
0.728584	0.6	0.142857	0.8
0.728507	0.6	0.714286	0.2
0.728493	0.6	0.142857	0.4
0.728433	0	0	0.8
0.728431	1	0.142857	0.4
0.728332	0.6	1	0.4
0.728308	0.2	0	0.4
0.728281	0	0.142857	0.4
0.728182	0	0	0.6
0.728179	0.6	0	0.8
0.728173	0.4	0.142857	0.2
0.728161	0.2	1	0.8
0.728084	0.4	0.142857	0.8
0.728059	2.8	0.142857	0.2
0.72804	0.2	0.714286	0.4
0.727967	0	0	0.4
0.727867	0.2	0.142857	0.8
0.727859	0.4	0	0.8
0.727842	0.2	0.142857	0.6
0.727795	3	0.142857	0.2
0.727712	0	0	1
0.727641	0	0.142857	0.2
0.727443	0.2	0	0.6
0.727201	0.2	0	0.8
0.727129	0.4	0	0.2
0.727091	0.2	0.142857	1
0.727054	0.4	0.857143	0.4
0.72704	1	0.857143	0.2
0.726783	3	0	0.2
0.726667	0.4	0.571429	0.2
0.726653	0.4	0.142857	1
0.726612	0.2	0.857143	0.6
0.726346	0	1	0.8
0.726345	0.2	0	1
0.726099	2.6	0.142857	0.2
0.726062	1.4	0.142857	0.4
0.726009	0.8	0.142857	0.8
0.725819	1.2	0.142857	0.4
0.725796	2.6	0	0.2
0.725785	0.6	0.142857	1
0.725742	0.4	0.142857	0.4
0.725713	1.2	0.142857	0.6
0.725655	0	0.714286	0.4
0.725617	0.6	0	1
0.725572	0.4	0	1
0.72491	0.8	0	0.8
0.724831	1.8	0.142857	0.4
0.724691	0.6	0.142857	0.6
0.724482	1.2	1	0.2
0.724446	1.2	0	0.6
0.724399	2.2	0.142857	0.2
0.724151	0	0.857143	0.6
0.72393	0.2	0.428571	0.2
0.723691	1.4	0.142857	0.6
0.723608	1	0.142857	0.8
0.723588	2.2	0	0.2
0.723559	0.4	0.142857	0.6
0.723278	0.8	0.857143	0.2
0.723216	0.8	0.142857	0.6
0.72275	1	0	0.8
0.722463	1.4	0	0.6
0.722224	0.2	0.142857	0.2
0.722012	0	0.142857	1
0.721998	0.4	0.714286	0.2
0.721746	0.4	1	0.4
0.721702	1	1	0.2
0.721464	0.2	1	0.6
0.721356	0.8	0	1
0.72133	1.8	0.142857	0.6
0.721241	0.8	0.142857	1
0.721109	0	0.428571	0.2
0.720875	0.2	0	0.2
0.720163	0	0	0.2
0.719525	2.4	0.142857	0.4
0.719459	1.8	0	0.6
0.719381	2.8	0.142857	0.4
0.719296	0	1	0.6
0.718461	1	0.142857	1
0.718436	1.2	0.142857	0.8
0.718175	2	0.142857	0.4
0.717937	1.2	0	0.8
0.717922	0.8	1	0.2
0.717634	2.4	0	0.4
0.717423	2	0	0.4
0.7169	0.2	0.857143	0.4
0.716662	2.8	0	0.4
0.716146	1.6	0.142857	0.4
0.716135	1	0	1
0.716081	0.6	0.857143	0.2
0.715818	0.2	0.571429	0.2
0.71477	1.4	0.142857	0.8
0.714352	0	0.857143	0.4
0.713557	1.4	0	0.8
0.713421	1.6	0	0.4
0.712793	1.8	0.142857	0.8
0.712729	0	0.571429	0.2
0.711969	0.2	1	0.4
0.711506	0.2	0.714286	0.2
0.71115	1.2	0.142857	1
0.711034	1.8	0	0.8
0.710729	0.6	1	0.2
0.710338	0.4	0.857143	0.2
0.710165	1.2	0	1
0.709551	0	1	0.4
0.708797	0	0.714286	0.2
0.707625	1.4	0.142857	1
0.70537	0.4	1	0.2
0.705299	1.4	0	1
0.704329	2	0.142857	0.6
0.70411	1.8	0	1
0.704036	1.8	0.142857	1
0.703726	2.4	0.142857	0.6
0.703649	2.8	0.142857	0.6
0.703492	2.4	0	0.6
0.701936	2	0	0.6
0.701538	0.2	0.857143	0.2
0.700958	3	0.142857	0.4
0.700676	2.8	0	0.6
0.699567	3	0	0.4
0.699276	0	0.857143	0.2
0.698848	2.6	0.142857	0.4
0.69882	1.6	0.142857	0.6
0.698072	2.2	0.142857	0.4
0.697602	0.2	1	0.2
0.695957	2.6	0	0.4
0.695701	0	1	0.2
0.695679	1.6	0	0.6
0.694794	2.2	0	0.4
0.692156	2	0.142857	0.8
0.689906	2.4	0.142857	0.8
0.689293	2.4	0	0.8
0.688525	2.8	0.142857	0.8
0.688431	2	0	0.8
0.687227	2.8	0	0.8
0.683432	1.6	0.142857	0.8
0.681553	1.6	0	0.8
0.680615	2.4	0.142857	1
0.678721	2.6	0.142857	0.6
0.678477	2.4	0	1
0.678152	2.8	0.142857	1
0.677745	3	0.142857	0.6
0.676928	2	0.142857	1
0.676007	2	0	1
0.675669	2.8	0	1
0.674705	2.2	0.142857	0.6
0.674314	3	0	0.6
0.672427	2.6	0	0.6
0.670971	1.6	0.142857	1
0.670599	2.2	0	0.6
0.668454	1.6	0	1
0.659469	2.2	0.142857	0.8
0.657742	3	0.142857	0.8
0.657614	2.6	0.142857	0.8
0.654483	2.6	0	0.8
0.654325	3	0	0.8
0.654029	2.2	0	0.8
0.643892	2.6	0.142857	1
0.641654	2.2	0.142857	1
0.639555	3	0	1
0.63906	2.6	0	1
0.638959	3	0.142857	1
0.638699	2.2	0	1

## Sheet: hyperparam__lpb40_grdy_gdsc
target_overlap	grad_sigma	warp_sigma	lr
0.749588	3	0	0.0002
0.749314	2.2	0	0.0002
0.747929	1.6	0	0.0002
0.746074	2.8	0.285714	0.0002
0.746021	2.8	0.142857	0.0002
0.74598	2.8	0.714286	0.0002
0.745763	2.4	0.142857	0.0002
0.745738	2.4	0.285714	0.0002
0.745738	2.8	0.857143	0.0002
0.745721	2.4	0	0.0002
0.745534	2.8	0.428571	0.0002
0.745432	2.8	0	0.0002
0.745422	1.2	0	0.0002
0.745181	2.4	0.428571	0.0002
0.745144	2.8	1	0.0002
0.745075	2.6	0	0.0002
0.745064	3	0.428571	0.0002
0.745041	3	0.714286	0.0002
0.745024	2.4	0.857143	0.0002
0.744991	3	0.285714	0.0002
0.744921	2.4	1	0.0002
0.74476	2.6	0.285714	0.0002
0.744755	2	0.142857	0.0002
0.74465	1.8	0	0.0002
0.744616	2	0	0.0002
0.744386	2.4	0.571429	0.0002
0.744233	3	0.857143	0.0002
0.744213	2.6	0.714286	0.0002
0.744204	1.8	0.142857	0.0002
0.744172	2.6	0.428571	0.0002
0.744151	2.6	0.857143	0.0002
0.744046	3	1	0.0002
0.744045	2.6	1	0.0002
0.743938	2.8	0.571429	0.0002
0.743752	2.6	0.142857	0.0002
0.743641	3	0.571429	0.0002
0.743561	2.6	0.571429	0.0002
0.743561	2	0.285714	0.0002
0.743552	1.8	0.428571	0.0002
0.743511	1.8	0.571429	0.0002
0.743494	1.8	0.285714	0.0002
0.743481	2	0.428571	0.0002
0.743474	2.2	0.857143	0.0002
0.743464	2	0.857143	0.0002
0.743381	1.8	0.857143	0.0002
0.743368	2.2	0.428571	0.0002
0.743366	2	1	0.0002
0.743307	2.2	0.571429	0.0002
0.743287	2.2	1	0.0002
0.743256	0.8	0	0.0002
0.743185	1.8	1	0.0002
0.743183	2.2	0.285714	0.0002
0.743143	2	0.571429	0.0002
0.743127	3	0.142857	0.0002
0.742877	2.2	0.142857	0.0002
0.742736	1.4	0	0.0002
0.742511	2.8	0	0.0014
0.741984	1.4	0.285714	0.0002
0.741937	1.6	0.285714	0.0002
0.741907	1.4	0.142857	0.0002
0.741831	1.6	0.857143	0.0002
0.741783	1.6	0.428571	0.0002
0.741708	1.6	0.142857	0.0002
0.741648	1.6	0.571429	0.0002
0.741616	1.6	1	0.0002
0.741574	3	0	0.0014
0.741508	1.4	0.857143	0.0002
0.741473	1.4	0.428571	0.0002
0.741312	1.4	0.571429	0.0002
0.74123	1.6	0.714286	0.0002
0.741213	3	0.285714	0.0014
0.741171	2.4	0	0.0014
0.741019	1.4	1	0.0002
0.739718	1.2	0.428571	0.0002
0.739656	1.2	0.142857	0.0002
0.739477	1.2	0.857143	0.0002
0.739376	1.2	0.571429	0.0002
0.739304	1.2	0.285714	0.0002
0.739218	1	0.428571	0.0002
0.739094	1.2	1	0.0002
0.739051	1	0.571429	0.0002
0.739031	1	0.857143	0.0002
0.738969	1	0.285714	0.0002
0.738756	1	0.142857	0.0002
0.738675	1	0	0.0002
0.738648	1	0.714286	0.0002
0.738633	1.8	0	0.0014
0.738577	1	1	0.0002
0.738309	2.6	0	0.0014
0.738089	0.8	0.857143	0.0002
0.738061	0.8	0.428571	0.0002
0.737917	2	0	0.0014
0.737785	0.8	0.571429	0.0002
0.737578	2.8	0	0.0026
0.73738	0.8	1	0.0002
0.737322	2.8	1	0.0014
0.737301	1.4	0	0.0014
0.737201	2.8	0.857143	0.0014
0.7371	2.8	0.714286	0.0014
0.736878	0.8	0.285714	0.0002
0.73671	1.6	0	0.0014
0.736672	0.8	0.142857	0.0002
0.736376	1.6	0.142857	0.0014
0.73632	2.2	0.142857	0.0014
0.736217	2.8	0.142857	0.0014
0.736196	3	0.142857	0.0026
0.736087	1	0	0.0014
0.736067	0.6	0.857143	0.0002
0.736012	3	0.857143	0.0014
0.735923	1	0.142857	0.0014
0.735845	0.6	0.714286	0.0002
0.735763	0.6	1	0.0002
0.735746	2.4	0.142857	0.0026
0.735737	2.6	0.571429	0.0014
0.735618	2.8	0.285714	0.0014
0.735591	2.4	0	0.0026
0.735533	2.4	0.714286	0.0014
0.735525	0.6	0.571429	0.0002
0.735498	1.4	0.571429	0.0014
0.735446	2.4	0.857143	0.0014
0.735442	3	1	0.0014
0.735396	3	0.142857	0.0014
0.73538	1.6	0.285714	0.0014
0.735325	0.6	0.428571	0.0002
0.735315	2.8	0.428571	0.0014
0.735259	2.2	0	0.0014
0.73524	2.2	0.571429	0.0014
0.735088	3	0.285714	0.0026
0.735034	0.8	0	0.0014
0.735025	2.4	0.571429	0.0014
0.73502	2.4	0.285714	0.0026
0.734988	2.4	1	0.0014
0.734961	1.6	0.571429	0.0014
0.734945	0.4	0.857143	0.0002
0.734926	2.8	0.571429	0.0026
0.734896	0.4	1	0.0002
0.734883	2.4	0.142857	0.0014
0.734867	2.8	0.714286	0.0026
0.734854	1.4	0.714286	0.0014
0.73485	2	0.142857	0.0026
0.734841	2.2	0.285714	0.0014
0.734839	3	0	0.0026
0.734812	0.8	0.142857	0.0014
0.734606	3	0.428571	0.0014
0.73456	1.8	0.571429	0.0014
0.734541	2.4	0.857143	0.0026
0.734521	3	0.857143	0.0026
0.734411	1.6	1	0.0014
0.734342	1.6	0.857143	0.0014
0.734312	3	0.714286	0.0014
0.734267	2	0	0.0026
0.734222	1	0.285714	0.0014
0.734059	2.4	0.285714	0.0014
0.734043	2.6	1	0.0014
0.733961	0.4	0.571429	0.0002
0.733952	1.4	0.857143	0.0014
0.733946	0.4	0.714286	0.0002
0.733935	0.6	0.285714	0.0002
0.733902	2.6	0.857143	0.0014
0.73385	2.4	0.428571	0.0014
0.733828	1.6	0.714286	0.0014
0.733819	2.8	0.142857	0.0038
0.733733	2.8	0	0.0038
0.73359	2.4	1	0.0026
0.733385	0.2	0.857143	0.0002
0.733347	1.8	0.714286	0.0014
0.733296	2.4	0.571429	0.0026
0.733296	1.4	1	0.0014
0.733294	0.8	0.285714	0.0014
0.733265	2	0.571429	0.0014
0.733246	1.8	0.428571	0.0014
0.733232	2.6	0.714286	0.0014
0.733175	0.2	1	0.0002
0.733159	1.2	0	0.0014
0.733145	1.8	0.285714	0.0014
0.733002	0.6	0.142857	0.0002
0.732987	1.8	0.142857	0.0026
0.732984	1.2	0.142857	0.0014
0.73298	2.8	0.285714	0.0038
0.732834	0.4	0.428571	0.0002
0.732829	0	0.857143	0.0002
0.732814	2.2	0.428571	0.0014
0.732808	2	0.285714	0.0026
0.732785	1.8	0.285714	0.0026
0.732716	0	1	0.0002
0.732712	1.8	0.857143	0.0014
0.732708	2.6	0	0.0026
0.732636	2.6	0.285714	0.0026
0.732611	2	0.857143	0.0014
0.732486	2	0.714286	0.0014
0.732293	2	0.428571	0.0014
0.732269	2	1	0.0014
0.732219	2.6	0.142857	0.0026
0.732183	0.6	0	0.0002
0.732178	2.6	0.142857	0.0014
0.732172	0.2	0.285714	0.0002
0.732171	0.2	0.571429	0.0002
0.732101	1.6	0	0.0026
0.73207	2	0.142857	0.0014
0.732008	1.8	1	0.0014
0.731974	1.8	0	0.0026
0.731913	2.8	0.428571	0.0038
0.731902	1.8	0.142857	0.0014
0.731894	1	0.428571	0.0014
0.731869	0.2	0.714286	0.0002
0.731847	1.8	0.714286	0.0026
0.731839	3	0.571429	0.0026
0.731765	2.6	1	0.0026
0.731748	1.6	0.142857	0.0026
0.731717	2.4	0.285714	0.0038
0.731716	2	0.571429	0.0026
0.731613	0	0.714286	0.0002
0.731566	2.6	0.285714	0.0014
0.731549	2.8	1	0.0038
0.731515	1.8	0.857143	0.0026
0.731475	2.4	0	0.0038
0.731454	0	0.285714	0.0002
0.731385	0.8	0.428571	0.0014
0.731366	0	0.571429	0.0002
0.731366	3	0.714286	0.0026
0.731258	2.6	0.857143	0.0026
0.731235	2.2	1	0.0014
0.73121	2	0.285714	0.0014
0.73118	2	1	0.0026
0.731083	2	0.428571	0.0026
0.731082	2.8	0.142857	0.0026
0.731054	2	0.714286	0.0026
0.731012	0.6	0	0.0014
0.730893	2.8	0.857143	0.0038
0.73088	1.4	0.285714	0.0014
0.73087	1.4	0.142857	0.0014
0.730806	2	0.857143	0.0026
0.730803	2.2	0.857143	0.0014
0.730773	2.4	0.142857	0.0038
0.730769	2.8	0.285714	0.0026
0.73076	1.8	0.571429	0.0026
0.730722	2	0.142857	0.0038
0.730673	3	0	0.0038
0.730607	1.4	0.428571	0.0014
0.730509	3	0.142857	0.0038
0.73045	2	0	0.0038
0.730424	2.8	0.571429	0.0038
0.7304	3	0.428571	0.0038
0.730358	3	1	0.0038
0.730299	1.2	0.285714	0.0014
0.730266	0.4	0.285714	0.0002
0.730254	2.8	1	0.0026
0.730237	0.2	0.428571	0.0002
0.730086	3	0.285714	0.0038
0.73002	0.6	0.142857	0.0014
0.729971	2.6	0.428571	0.0014
0.729944	2	0.285714	0.0038
0.729936	2.8	0.857143	0.0026
0.729734	2.8	0	0.005
0.729726	1.2	0.428571	0.0014
0.729642	2.2	0.714286	0.0014
0.729605	0	0.428571	0.0002
0.72954	1	0.571429	0.0014
0.729463	1	0	0.0026
0.729358	1.6	0.428571	0.0014
0.729322	2.8	0.285714	0.005
0.729315	1.4	0	0.0026
0.729163	2.6	0.714286	0.0026
0.729159	2.2	0	0.0026
0.72913	1.4	0.428571	0.0026
0.729125	1.8	1	0.0026
0.729107	2.8	0.428571	0.0026
0.729056	2.2	0.142857	0.0026
0.728941	2.8	0.142857	0.005
0.72887	3	1	0.0026
0.728853	2.4	0.714286	0.0026
0.728779	2.4	0.714286	0.0038
0.728728	0.2	0.142857	0.0002
0.728713	0.4	0	0.0002
0.728403	1.2	0.714286	0.0014
0.728366	1.4	0.142857	0.0026
0.728326	1.2	0.571429	0.0014
0.728291	2.4	1	0.0038
0.728282	1.4	0.571429	0.0026
0.728277	1	0.142857	0.0026
0.72825	0.2	0	0.0002
0.728236	2.4	0.428571	0.0038
0.728232	2.8	0.428571	0.005
0.728209	1	0.714286	0.0014
0.728176	1.8	0	0.0038
0.728109	0.4	0.142857	0.0002
0.728094	1.8	0.285714	0.0038
0.727976	2.2	0.857143	0.0026
0.727897	1.8	0.142857	0.0038
0.727893	2.2	1	0.0026
0.72785	0.8	0	0.0026
0.727818	1.6	0	0.0038
0.727774	1.4	0.285714	0.0026
0.727756	3	0.571429	0.0038
0.727746	1.8	0.571429	0.0038
0.727654	2.2	0.714286	0.0026
0.727614	2.8	1	0.005
0.7276	2.4	0.857143	0.0038
0.727591	0.8	0.571429	0.0014
0.72753	0	0.142857	0.0002
0.727446	2.4	0.571429	0.0038
0.727414	2.4	0.285714	0.005
0.727395	1.6	0.142857	0.0038
0.727374	2.8	0.714286	0.0038
0.727299	0.6	0.285714	0.0014
0.727256	3	0.857143	0.0038
0.727151	2.6	0.571429	0.0026
0.727139	1.8	0.714286	0.0038
0.727109	0.4	0.285714	0.0014
0.727063	1.8	0.428571	0.0038
0.726954	2	0.571429	0.0038
0.726794	3	0.428571	0.005
0.726656	2	0.428571	0.0038
0.726642	0.8	0.142857	0.0026
0.726639	2.4	0.428571	0.005
0.7266	2.4	0	0.005
0.72651	0.4	0	0.0014
0.726493	1.4	0.714286	0.0026
0.726482	2.8	0.571429	0.005
0.726379	2.2	0.285714	0.0026
0.726263	3	0.714286	0.0038
0.726132	1.8	0.857143	0.0038
0.72612	1.6	0.714286	0.0026
0.726056	0.4	0.142857	0.0014
0.726025	1.2	0.857143	0.0014
0.72597	2.6	0.142857	0.0038
0.725943	2.6	0.285714	0.0038
0.725853	1.6	0.571429	0.0026
0.725852	2.8	0.857143	0.005
0.725834	2.8	0.714286	0.005
0.725785	1	0.857143	0.0014
0.725782	2.4	0.142857	0.005
0.725737	2.6	0.428571	0.0038
0.725648	2	0.285714	0.005
0.725566	1.6	0.285714	0.0038
0.725477	2.6	0	0.0038
0.725456	3	0	0.005
0.72544	2	0.857143	0.0038
0.725412	3	0.285714	0.005
0.725311	1.2	1	0.0014
0.725228	2	0.714286	0.0038
0.725165	2	0.142857	0.005
0.725131	2	0	0.005
0.72496	2.6	0.857143	0.0038
0.724938	2.4	0.714286	0.005
0.724905	3	0.428571	0.0026
0.724798	1.8	0	0.005
0.724786	1.6	0.857143	0.0026
0.724784	3	1	0.005
0.724678	3	0.142857	0.005
0.724641	2	1	0.0038
0.72457	2.6	1	0.0038
0.724511	1.8	0.285714	0.005
0.72441	0.4	0.428571	0.0014
0.724399	1.4	0.857143	0.0026
0.724292	1.8	1	0.0038
0.724098	1.6	0.428571	0.0026
0.724026	1.8	0.571429	0.005
0.72402	1	1	0.0014
0.723993	1.2	0	0.0026
0.723988	1.8	0.142857	0.005
0.723842	3	0.571429	0.005
0.723834	0.8	0.714286	0.0014
0.723816	1.8	0.714286	0.005
0.723722	1.2	0.142857	0.0026
0.723706	0.8	0.285714	0.0026
0.723639	1.6	0.285714	0.0026
0.723627	2.4	0.857143	0.005
0.723499	2.4	1	0.005
0.723499	1.4	0	0.0038
0.723481	0.6	0.428571	0.0014
0.723223	1.6	1	0.0026
0.723067	2.2	0	0.0038
0.722935	1.4	1	0.0026
0.722914	2.2	0.285714	0.0038
0.722762	1.6	0.142857	0.005
0.722758	2.2	0.142857	0.0038
0.722747	1.4	0.142857	0.0038
0.7226	2.4	0.571429	0.005
0.722595	1	0.285714	0.0026
0.722539	0.6	0	0.0026
0.722534	1.8	0.428571	0.005
0.722417	1.4	0.571429	0.0038
0.722354	2.2	0.571429	0.0026
0.722296	2	0.428571	0.005
0.72218	1.6	0	0.005
0.722171	3	0.857143	0.005
0.722156	1.4	0.428571	0.0038
0.722055	3	0.714286	0.005
0.721967	1.6	0.571429	0.0038
0.721859	1	0	0.0038
0.721528	0	0	0.0002
0.721444	2.6	0.571429	0.0038
0.721355	0.8	0.857143	0.0014
0.721267	2.6	0.428571	0.0026
0.721265	2	0.857143	0.005
0.721216	1.8	0.857143	0.005
0.721199	0.2	0.285714	0.0014
0.721151	2	0.714286	0.005
0.721125	2.2	0.857143	0.0038
0.721091	1.6	0.714286	0.0038
0.720811	2.6	0.714286	0.0038
0.720777	0.8	0	0.0038
0.720589	2.2	1	0.0038
0.720533	2.6	1	0.005
0.72047	2.6	0	0.005
0.720463	2.6	0.285714	0.005
0.720451	1.6	0.285714	0.005
0.720217	0.6	0.142857	0.0026
0.720049	2	1	0.005
0.720012	2.6	0.428571	0.005
0.719896	1	0.142857	0.0038
0.719867	0.8	0.428571	0.0026
0.719776	0.2	0	0.0014
0.719725	1.4	0.285714	0.0038
0.719672	1.4	0.142857	0.005
0.719653	0.8	1	0.0014
0.719593	1.4	0.714286	0.0038
0.719477	2.6	0.142857	0.005
0.719371	0.2	0.142857	0.0014
0.719263	0.8	0.142857	0.0038
0.719252	2.2	0.428571	0.0038
0.71917	2.2	0.714286	0.0038
0.719148	2.6	0.857143	0.005
0.719052	1.6	0.428571	0.0038
0.718649	2	0.571429	0.005
0.718606	0	0.142857	0.0014
0.718501	1.4	0	0.005
0.718475	1.8	1	0.005
0.71837	0	0	0.0014
0.718336	0.4	0	0.0026
0.718046	1.2	0.285714	0.0026
0.71802	1	0.428571	0.0026
0.717814	0.4	0.285714	0.0026
0.717553	1.6	0.857143	0.0038
0.717543	2.6	0.571429	0.005
0.717485	1.4	0.857143	0.0038
0.71741	0.4	0.142857	0.0026
0.717256	0	0.285714	0.0014
0.716886	0.6	0.571429	0.0014
0.716882	1.4	0.428571	0.005
0.716843	1.4	0.571429	0.005
0.716782	1.6	0.571429	0.005
0.716737	2.2	1	0.005
0.716643	1.2	0.571429	0.0026
0.716632	2.2	0.285714	0.005
0.716486	1.6	0.428571	0.005
0.716439	1.2	0.714286	0.0026
0.716409	1.4	0.714286	0.005
0.716346	1.6	1	0.0038
0.716281	2.6	0.714286	0.005
0.716276	1.2	0	0.0038
0.715913	1	0.571429	0.0026
0.71575	0.6	0.285714	0.0026
0.715564	1.6	0.714286	0.005
0.715423	2.2	0	0.005
0.71542	2.2	0.857143	0.005
0.715415	0.4	0.571429	0.0014
0.715341	2.2	0.142857	0.005
0.715207	1	0.714286	0.0026
0.715145	2.2	0.571429	0.0038
0.71502	1	0.285714	0.0038
0.714709	2.2	0.428571	0.005
0.71457	1.2	0.142857	0.0038
0.714569	1.4	1	0.0038
0.714442	0.8	0.285714	0.0038
0.714385	1	0	0.005
0.714074	1.4	0.285714	0.005
0.713845	0.6	0	0.0038
0.713728	0.2	0.428571	0.0014
0.713559	1	0.428571	0.0038
0.713321	0.8	0	0.005
0.713167	1	0.142857	0.005
0.712829	1.2	0.857143	0.0026
0.71278	1.6	0.857143	0.005
0.71239	1.2	1	0.0026
0.712073	0.6	0.714286	0.0014
0.711794	0.4	0.428571	0.0026
0.711493	0.6	0.857143	0.0014
0.711412	1	0.857143	0.0026
0.711318	2.2	0.571429	0.005
0.711172	2.2	0.714286	0.005
0.711044	0.2	0.285714	0.0026
0.711035	0.8	0.142857	0.005
0.710725	1.4	0.857143	0.005
0.710688	0.2	0.142857	0.0026
0.710613	0.8	0.428571	0.0038
0.710369	1.6	1	0.005
0.71003	0.8	0.714286	0.0026
0.709991	0.6	0.142857	0.0038
0.709971	0.6	0.428571	0.0026
0.709863	0	0	0.0026
0.709842	0.2	0	0.0026
0.709647	0	0.428571	0.0014
0.709273	1	0.571429	0.0038
0.709043	0.4	0.285714	0.0038
0.708947	1	1	0.0026
0.708784	0.6	1	0.0014
0.708622	0.4	0	0.0038
0.708516	1.2	0.428571	0.0038
0.708075	0.4	0.857143	0.0014
0.708037	0	0.142857	0.0026
0.707976	1.4	1	0.005
0.707926	0	0.285714	0.0026
0.707466	1.2	0.571429	0.0038
0.707145	1.2	0.285714	0.0038
0.707098	1	0.285714	0.005
0.706989	1.2	0	0.005
0.706841	1	0.428571	0.005
0.706705	1.2	0.714286	0.0038
0.70655	1.2	0.142857	0.005
0.706265	0.4	0.142857	0.0038
0.706065	0.8	0.857143	0.0026
0.705896	0.2	0.571429	0.0014
0.705789	0.4	0.714286	0.0014
0.705546	1	0.714286	0.0038
0.705147	0.8	0.571429	0.0038
0.704912	0.4	1	0.0014
0.70477	0.8	0.428571	0.005
0.704628	1.2	0.857143	0.0038
0.704577	0.8	0.285714	0.005
0.704462	0.2	0.428571	0.0026
0.703941	0.6	0.428571	0.0038
0.703491	1.2	1	0.0038
0.703288	0.6	0	0.005
0.703022	0.2	0.285714	0.0038
0.702939	0.6	0.285714	0.0038
0.702758	1	0.571429	0.005
0.70258	0	0.571429	0.0014
0.702411	0.8	1	0.0026
0.702308	1.2	0.428571	0.005
0.701606	1.2	0.571429	0.005
0.70157	0	0.428571	0.0026
0.701566	0.4	0.285714	0.005
0.701469	1	0.857143	0.0038
0.701379	0.6	0.142857	0.005
0.701303	1.2	0.714286	0.005
0.701228	0.2	0	0.0038
0.701223	0.2	0.857143	0.0014
0.701	0	0	0.0038
0.700886	0.2	0.142857	0.0038
0.700827	1.2	0.285714	0.005
0.700715	0.4	0.571429	0.0026
0.700326	0.8	0.714286	0.0038
0.70027	0	0.285714	0.0038
0.700205	0.4	0.428571	0.005
0.700056	0.8	0.571429	0.005
0.700028	1	1	0.0038
0.699373	1	0.714286	0.005
0.699069	0	0.857143	0.0014
0.698874	0	0.142857	0.0038
0.698872	0.4	0	0.005
0.698683	0.6	0.285714	0.005
0.69853	0.6	0.428571	0.005
0.698403	0.2	1	0.0014
0.698376	0.2	0.714286	0.0014
0.698228	0.4	0.142857	0.005
0.697895	1.2	0.428571	0.0026
0.697734	1.2	0.857143	0.005
0.697462	0.2	0.428571	0.005
0.697387	1.2	1	0.005
0.69738	0	1	0.0014
0.697362	0	0.714286	0.0014
0.696878	0.6	0.714286	0.0026
0.696254	0.8	0.857143	0.0038
0.695757	0.6	0.857143	0.0026
0.695155	0	0.428571	0.005
0.694764	1	0.857143	0.005
0.694679	0.6	0.571429	0.0038
0.694152	0.2	0.285714	0.005
0.694002	0	0.285714	0.005
0.693929	0.4	0.571429	0.0038
0.69371	0.8	0.714286	0.005
0.693238	0.8	1	0.0038
0.693206	0.6	1	0.0026
0.692975	0.4	0.857143	0.0026
0.692784	0.2	0	0.005
0.692668	1	1	0.005
0.692625	0	0	0.005
0.692132	0.2	0.142857	0.005
0.692082	0.4	0.714286	0.0026
0.690748	0.6	0.571429	0.005
0.689699	0.6	0.714286	0.0038
0.689126	0	0.142857	0.005
0.688961	0.4	1	0.0026
0.688737	0.8	0.857143	0.005
0.687824	0.4	0.571429	0.005
0.687703	0.2	0.571429	0.0038
0.687647	0.6	0.857143	0.0038
0.686723	0	0.857143	0.0026
0.686669	0.2	0.857143	0.0026
0.686407	0	0.571429	0.0038
0.686256	0.2	0.714286	0.0026
0.686171	0.8	1	0.005
0.6861	0.2	0.571429	0.005
0.685124	0.4	0.857143	0.0038
0.684811	0	0.714286	0.0026
0.684469	0.2	1	0.0026
0.684308	0.6	0.714286	0.005
0.683822	0.4	0.714286	0.0038
0.683368	0.6	1	0.0038
0.683089	0	1	0.0026
0.682015	0	0.571429	0.005
0.680755	0.6	0.857143	0.005
0.680497	0.2	0.857143	0.0038
0.680167	0.2	0.714286	0.0038
0.679854	0.4	0.714286	0.005
0.679679	0.4	0.857143	0.005
0.679451	0	0.857143	0.0038
0.678917	0.4	1	0.0038
0.678881	0	0.714286	0.0038
0.677953	0.6	1	0.005
0.675863	0.2	1	0.0038
0.67565	0.2	0.714286	0.005
0.675324	0.2	0.857143	0.005
0.674665	0	1	0.0038
0.674078	0	0.714286	0.005
0.674031	0	0.857143	0.005
0.673684	0.4	1	0.005
0.669998	0.2	1	0.005
0.669548	0	1	0.005

## Sheet: jcbn_dt__abdmn_l2r_jcbn_abltn
sample	condition	dice_score	runtime_s
0	no_jacobian	0.876573	3.17111
1	no_jacobian	0.879682	2.9798
2	no_jacobian	0.87978	3.00233
3	no_jacobian	1.55885e-10	2.98023
4	no_jacobian	0.835549	2.89486
5	no_jacobian	0.76348	2.97945
6	no_jacobian	0.865473	3.04051
7	no_jacobian	3.94244e-10	3.02666
8	no_jacobian	0.82076	3.13379
9	no_jacobian	0.838885	3.09946
10	no_jacobian	0.558311	2.9044
11	no_jacobian	0.57055	3.10169
12	no_jacobian	0.933009	3.03761
13	no_jacobian	0.912705	3.04365
14	no_jacobian	0.912971	2.93618
15	no_jacobian	0.91722	3.13556
16	no_jacobian	0.918266	3.03163
17	no_jacobian	0.919323	3.21471
18	no_jacobian	0.894876	3.05544
19	no_jacobian	0.909591	3.00668
20	no_jacobian	0.937918	3.03077
21	no_jacobian	0.857865	3.121
22	no_jacobian	0.888399	2.93022
23	no_jacobian	0.884277	3.05286
24	no_jacobian	0.893347	3.06577
25	no_jacobian	0.92603	3.05595
26	no_jacobian	0.888985	3.09552
27	no_jacobian	0.891282	3.06262
28	no_jacobian	0.900829	2.97953
29	no_jacobian	0.912167	2.99082
30	no_jacobian	0.906741	3.21665
31	no_jacobian	0.907234	2.8797
32	no_jacobian	0.916199	3.04722
33	no_jacobian	0.667927	2.9769
34	no_jacobian	0.888276	2.95454
35	no_jacobian	0.872626	2.98753
36	no_jacobian	0.892574	3.00175
37	no_jacobian	0.788602	2.95129
38	no_jacobian	0.793248	3.01677
39	no_jacobian	0.783264	3.10573
40	no_jacobian	0.647205	2.92956
41	no_jacobian	0.163846	2.96309
42	no_jacobian	0.843032	2.93869
43	no_jacobian	0.811357	3.15596
44	no_jacobian	0.759966	3.06688
45	no_jacobian	0.808771	2.99269
46	no_jacobian	0.542331	3.1157
47	no_jacobian	0.874012	3.11447
0	with_jacobian	0.877804	4.07403
1	with_jacobian	0.87852	3.77392
2	with_jacobian	0.87942	3.86787
3	with_jacobian	1.55885e-10	3.9428
4	with_jacobian	0.849695	3.72036
5	with_jacobian	0.762306	3.78726
6	with_jacobian	0.862996	4.20875
7	with_jacobian	3.94244e-10	3.91792
8	with_jacobian	0.825232	4.07873
9	with_jacobian	0.837459	3.80567
10	with_jacobian	0.565959	3.72502
11	with_jacobian	0.596459	3.91004
12	with_jacobian	0.933984	3.90925
13	with_jacobian	0.911031	3.89983
14	with_jacobian	0.913051	3.77843
15	with_jacobian	0.917432	3.89353
16	with_jacobian	0.918151	3.8817
17	with_jacobian	0.918389	3.77143
18	with_jacobian	0.894562	3.80322
19	with_jacobian	0.910128	3.74363
20	with_jacobian	0.937766	3.81374
21	with_jacobian	0.858388	4.07785
22	with_jacobian	0.890248	3.77457
23	with_jacobian	0.885879	3.99837
24	with_jacobian	0.893578	3.92654
25	with_jacobian	0.92483	3.83632
26	with_jacobian	0.88796	4.25934
27	with_jacobian	0.890524	4.12476
28	with_jacobian	0.902344	3.87423
29	with_jacobian	0.911975	4.05305
30	with_jacobian	0.908226	3.87652
31	with_jacobian	0.908068	3.71535
32	with_jacobian	0.917219	3.8457
33	with_jacobian	0.653953	3.75311
34	with_jacobian	0.888045	3.75998
35	with_jacobian	0.874337	3.83733
36	with_jacobian	0.893755	3.80145
37	with_jacobian	0.796656	3.73963
38	with_jacobian	0.798529	3.81531
39	with_jacobian	0.777548	3.84849
40	with_jacobian	0.639195	3.69283
41	with_jacobian	0.144402	3.74988
42	with_jacobian	0.844526	3.73278
43	with_jacobian	0.799424	3.92164
44	with_jacobian	0.765925	3.91849
45	with_jacobian	0.777465	3.79863
46	with_jacobian	0.552925	3.74538
47	with_jacobian	0.880416	3.90787

## Sheet: jacobian_data__nlst_jcbn_abltn
sample	condition	tre_mm	runtime_s
0	no_jacobian	1.09008	2.04017
1	no_jacobian	1.03831	1.84333
2	no_jacobian	1.21263	1.80966
3	no_jacobian	1.55428	1.90256
4	no_jacobian	1.42993	1.79175
5	no_jacobian	1.73275	1.81236
6	no_jacobian	1.12443	1.79418
7	no_jacobian	1.14563	1.63509
8	no_jacobian	1.10612	1.66315
9	no_jacobian	1.17093	1.65873
0	with_jacobian	1.13538	5.62839
1	with_jacobian	1.01023	5.3422
2	with_jacobian	1.20249	4.90998
3	with_jacobian	1.48167	4.62311
4	with_jacobian	1.40417	4.88524
5	with_jacobian	1.69267	4.72513
6	with_jacobian	1.09083	5.77119
7	with_jacobian	1.09405	4.13192
8	with_jacobian	1.07994	4.45792
9	with_jacobian	1.20919	5.06942

[truncated: 21 more sheets: jacobian_data__oss_jcbn_abltn, klein__cumc12_metrics, klein__ibsr18_metrics, klein__lpba40_metrics, klein__mgh10_metrics, prime-de-tissue__ants_dice, prime-de-tissue__ours_dice, prime-de-tissue__synthmrph_dc, prime-de-tissue__vfa_dice, prime-de-tissue__vxlmrph_dc, radarplot__nlst_vldtn_mtrcs, radarplot__src_dt_amrtzd_rntm, radarplot__src_dt_dc_rntm_trdff, radarplot__src_dt_prfrmnc, radarplot__src_dt_rntm_mmry, sclng-and-sqrng__nn_dff_rslts, timings_brain__cumc12, timings_brain__ibsr18, timings_brain__lpba40, timings_brain__mgh10 …]
